# Supplementary material for: A 3-year application of different mycorrhiza-based plant biostimulants distinctively modulates photosynthetic performance, leaf metabolism, and fruit quality in grapes (Vitis vinifera L.)
Source: Front Plant Sci. 2023 Aug 29;14:1236199. doi: 10.3389/fpls.2023.1236199 (PMC10497758; doi:10.3389/fpls.2023.1236199)
Supplement: Supplementary file 1 [file DataSheet_1.xlsx]

## Sheet: Figure S1
Figure 1. Box plot of the genera abundance in the mychorriza-based biostimulants (see Table 1) over
three years in treated (grey) and untreated (white) grapevine roots. Boxes represent the 50th percentile,
whiskers maximum and minimum values, line the median, x the average and dots the outliers.

## Sheet: Table S1
Table S1. Detailed description of standard vineyard floor management practices.
	Date	Activity	Description
	November 3, 2021	Sowing between vineyard rows (alleyway)	Traditional seeder
	November 3, 2021	Tillage between vineyard rows (alleyway)	Deep non-inversion tillage
	December 1, 2022	Canopy management	Manual pruning
	February 18, 2022	Canopy management	Manual training
	February 21, 2022	Alleyway management	Vine shoots shredding and grass mowing
	April 4, 2022	Fertilization	Pellet
	May 4, 2022	Crop protection/Plant growth regulators	Downy mildew, Oidium (Thiopron - UPL Italia S.R.L., Ossigreen 30 WG - GREEN RAVENNA SRL)
	May 10, 2022	Alleyway management	Grass shredding
	May 10, 2022	Alleyway management	Grass mowing
	May 12, 2022	Tillage between the rows	Deep non-inversion tillage
	May 19, 2022	Canopy management	Shoots training (automated)
	May 30, 2022	Crop protection/Plant growth regulators	Downy mildew, Oidium (Alien - Sipcam S.p.A., Fantic F NC WG - GOWAN ITALIA, Thiopron - UPL Italia S.R.L.)
	June 3, 2022	Canopy management	Grass mowing
	June 13, 2022	Crop protection/Plant growth regulators	Downy mildew, Oidium (Alien - Sipcam S.p.A., Fantic F NC WG - GOWAN ITALIA, Thiopron - UPL Italia S.R.L.)
	June 22, 2022	Canopy management	Hedging with straddle bar
	June 28, 2022	Crop protection/Plant growth regulators	Leafhoppers, Oidium, Downy mildew (Enervin Top - BASF ITALIA SPA, Klartan 20 EW - Kollant, Collis - BASF ITALIA SPA)
	August 7, 2022	Harvest	Harvested surface: 0,84 ha
	August 11, 2022	Tillage between vineyard rows (alleyway)	Tillage (soil aeration) with 3/5 tynes (35-50 cm)
	August 18, 2022	Canopy management	Hedging with straddle bar

## Sheet: Table S2
Table S2. Detailed description of mycorrhizal-based products which were used for Vitis vinifera L. treatment.
	Product	Application modality suggested by manufacturing company	Dosage
	2019
	MycoApply DR	post-transplantation	2 kg/ha
	Team mix	post-transplantation	1-2 kg/ha
	Overgroung ST-Plus	before planting time soak	25 l/100 l water
		post-transplantation	15 l/ha
	Tricoveg	transplantation time	5-10g / plant
		2/6 months after transplantation	5-10g / plant
	Vici Rhyzoteam WG	transplantation time	2,5 kg/ha
		50 days after planting	1 kg/ha
		6 months after product application	1 kg/ha
		before the start of the following year's growing season	2 kg/ha
		3 months after the last application	1 kg/ha
	Micoflow	transplantation time	5 kg/ha
	Radimix advance	15-20 days after the first application	200-300 g/1000 mq (2/3kg Ha)
			200-300 g/1000 mq (2/3kg Ha)
	MycoUp	1 month after transplantation	2 kg/ha
	2020
	MycoApply DR	starting growing season	2 kg/ha
	Team mix	starting growing season and after 15 days if favorable condition	750 g per treatment
	Overgroung ST-Plus	late March period	8 ml/plant
		early September period	8 ml/plant
	Tricoveg	starting growing season	8 g / plant
		every 2 months (June, August, October)	8 g / plant
	Vici Rhyzoteam WG	before the start of the following year's growing season	2 kg/ha, per 350 piante circa 180 g
		50-60 after last application	1 kg/ha, per 350 piante circa 90 g
	Micoflow	starting growing season	500 g/1000 m (5 kg/ha)
	Radimix advance	starting growing season	200-300 g/1000 mq (2/3kg Ha)
		20 days after the last application	200-300 g/1000 mq (2/3kg Ha)
	MycoUp	25/30 cm shoot	3 kg/ha
	2021
	MycoApply DR	starting growing season	2 kg/ha
	Team mix	starting growing season and after 15 days if favorable condition	750 g per treatment
	Overgroung ST-Plus	late March period	8 ml/plant
		early September period	8 ml/plant
	Tricoveg	starting growing season	8 g / plant
		every 2 months (June, August, October)	8 g / plant
	Vici Rhyzoteam WG	before the start of the following year's growing season	2 kg/ha
		50-60 after last application	1 kg/ha
	Micoflow	starting growing season	500 g/1000 m (5 kg/ha)
	Radimix advance	starting growing season	200-300 g/1000 mq (2/3kg Ha)
		20 days after the last application	200-300 g/1000 mq (2/3kg Ha)
	MycoUp	25/30 cm shoot	3 kg/ha
	2022
	MycoApply DR	starting growing season	2 kg/ha
	Team mix	starting growing season	750 g per treatment
	Overgroung ST-Plus	late March period	8 ml/plant
	Tricoveg	starting growing season	8 g / plant
	Vici Rhyzoteam WG	before the start of the following year's growing season	2 kg/ha
		50-60 after last application	1 kg/ha
	Micoflow	starting growing season	500 g/1000 m (5 kg/ha)
	Radimix advance	starting growing season	200-300 g/1000 mq (2/3kg Ha)
	MycoUp	25/30 cm shoot	3 kg/ha

## Sheet: Table S3
Table S3. List of metabolites revealed with the untargeted UHPLC-ESI/QTOF-MS analysis on Vitis vinifera L. leaves.
Compounds	Sample1	Sample2	Sample3	Sample4	Sample5	Sample6	Sample7	Sample8	Sample9	Sample10	Sample11	Sample12	Sample13	Sample14	Sample15	Sample16	Sample17	Sample18	Sample19	Sample20	Sample21	Sample22	Sample23	Sample24	Sample25	Sample26	Sample27	Sample28	Sample29	Sample30	Sample31	Sample32	Sample33	Sample34	Sample35	Sample36	Sample37	Sample38	Sample39	Sample40	Sample41	Sample42	Sample43	Sample44	Sample45	Sample46	Sample47	Sample48	Sample49
	Mycoflow + Radimix advance	Mycoflow + Radimix advance	Mycoflow + Radimix advance	Mycoflow + Radimix advance	Mycoflow + Radimix advance	Mycoflow + Radimix advance	Mycoflow + Radimix advance	Mycoflow + Radimix advance	Control	Control	Control	Control	Control	Control	Control	Control	Overground ST-Plus	Overground ST-Plus	Overground ST-Plus	Overground ST-Plus	Overground ST-Plus	Overground ST-Plus	Overground ST-Plus	Overground ST-Plus	Vici Rhyzoteam WG	Vici Rhyzoteam WG	Vici Rhyzoteam WG	Vici Rhyzoteam WG	Vici Rhyzoteam WG	Vici Rhyzoteam WG	Vici Rhyzoteam WG	Vici Rhyzoteam WG	MycoApply DR	MycoApply DR	MycoApply DR	MycoApply DR	MycoApply DR	MycoApply DR	MycoApply DR	MycoApply DR	Team mix	Team mix	Team mix	Team mix	Team mix	Team mix	Team mix	Team mix	MycoUp
	rep1	rep2	rep3	rep4	rep5	rep6	rep7	rep8	rep1	rep2	rep3	rep4	rep5	rep6	rep7	rep8	rep1	rep2	rep3	rep4	rep5	rep6	rep7	rep8	rep1	rep2	rep3	rep4	rep5	rep6	rep7	rep8	rep1	rep2	rep3	rep4	rep5	rep6	rep7	rep8	rep1	rep2	rep3	rep4	rep5	rep6	rep7	rep8	rep1
CPD-14596	67124.1	71878.8	1	1	99610.1	96625.6	62237.5	71959.6	26828.8	25133.2	1	1	60619.7	68712.6	45746.2	53964.3	1	1	35673.7	33352.5	147764	117220	22374.4	27381	1	1	28819.8	19033.3	106545	105855	1	1	1	1	92920.4	96885.1	1	1	1	1	10498.1	11285.7	1	1	19194	13028.9	20188.5	20046.8	20844
L-SELENOCYSTEINE	267976	136968	54792.1	154085	29453.5	125490	124399	198605	127016	83526.9	119857	160792	172851	49476.4	163146	82700	30295	71623.4	224578	77261.3	216275	72764	108630	65829.4	1	200740	80985.6	1	57184.6	64336	1	59499.5	1	66226.1	122194	1	69208.4	35098.8	35705	76444.2	1	60262.8	58059.1	56746.3	37419.2	1	29827.3	30898.4	32793.7
CPD-9217	34597.8	51556.5	37214.4	46133.1	41602.4	33995.3	33841.9	27917	30501.6	24166.1	1	18330.4	19331.5	10671.6	18455.7	17627.9	26342	17458.2	30673.7	18517.6	10196.3	17659	23026.1	16343.4	30178	28372.5	24211.6	26762.1	17628.2	24351	1	10581.9	16044.4	17036.1	11188.5	17773.7	23301.7	26911.8	32472	33117.5	12447.8	33952.8	30482.4	32671.4	34167.3	36071.5	40968.3	31756.3	33879.8
CPD-12033	583155	609004	684954	661645	757664	945247	763467	741231	961548	1.00579e+06	1.0574e+06	1.11299e+06	887412	1.02293e+06	940530	1.04736e+06	751737	635423	793215	942532	620999	614697	600190	472330	866830	889673	826433	840630	1.18069e+06	1.06322e+06	716024	728598	625036	649389	575329	542592	926072	833642	1.02862e+06	958332	842452	842437	621041	617599	991806	1.14332e+06	846747	870816	1.28316e+06
CPD-444	65558	190173	168481	184631	85191	118047	128122	188965	137837	131782	76664.2	184423	121006	115619	257523	238324	148089	156746	138146	117760	182357	152202	188075	227918	122234	131871	132392	139229	78792.8	87530.1	212569	202152	137316	147850	191966	144684	147759	10742	49567.9	123914	148779	142753	149654	151609	158121	166678	120262	171814	131274
CPD-15074	15771.5	24142.1	39831	40061	52070.6	51920.9	56900.8	67777.2	71041.6	48796.3	93024.3	105416	62292.1	57330	78194.3	86049.9	41023.9	37737	55306.1	58253.4	36428.3	36764.1	45378.3	38991.7	39587.2	46319.8	61198.5	64118.6	98331.6	86201	60206.6	52905.7	38009.2	37425.3	17209.7	10460.9	55114.7	36426.9	49330.7	64801.8	60292.9	54010.5	1	15982.6	31253.1	71433.7	49967.1	59722.6	1
CPD-7202	432484	1	429666	415617	410990	177215	292151	275780	1	1	1	1	12831.1	1	10985.3	1	84449.6	1	48042.9	127340	1	1	1	731709	87254.7	1	85718.6	43397.7	1	104099	101552	31219.7	62579.6	1	102633	107939	1	1	1	1	85042.6	1	1	295161	201141	481928	104208	1	1
HMP	967800	964884	1.42139e+06	1.2595e+06	1.19794e+06	1.25754e+06	1.26499e+06	1196375	1.15837e+06	1.28777e+06	1.42239e+06	1.24433e+06	976913	1.36927e+06	1183950	1.22767e+06	877093	863045	1.20596e+06	1.32939e+06	988932	999330	1.25778e+06	892510	987069	985846	1.27198e+06	1.23849e+06	1.66395e+06	1.66654e+06	1.12219e+06	1.05151e+06	1.27454e+06	1.21544e+06	792776	802432	881515	1.14345e+06	1.26496e+06	1.12046e+06	1.03686e+06	1.02752e+06	1.10758e+06	1.11551e+06	1.58949e+06	1.64217e+06	1.66578e+06	1.44796e+06	1.49045e+06
TRANS-2-HEXENOL	1	63700.1	23271	20319.1	96358.1	81301.6	113654	108851	70781.3	1	1	27613.2	17666.4	16654.3	1	20340.5	102476	1	1	100065	1	91249.7	1	104784	1	1	95307.8	1	224094	45719.2	64036.5	1	1	36956.9	52329.2	55862.5	18088.7	160355	1	28908.3	1	1	10569.6	1	28319.9	1	16753.3	10833.2	27442.3
CPD-9441	61908.5	58901.1	11753.7	100011	71240.6	77548.7	1	77506.1	61862.4	70673.3	70860.2	67978.1	20978.9	14646	66584.3	70626.3	68628.9	70343.9	11595.9	61903.6	76145.4	76557	79701.9	73061.5	65105.4	67161.9	71352.3	78978.8	57675.3	61755.7	19865.5	19454.1	12176.6	11672.6	67217.9	68489.6	13275.7	17548.7	80772.6	17219.7	86395.3	76211.9	12551.7	11843.9	1	1	19491.3	21647.4	1
L-ERYTHRO-4-HYDROXY-GLUTAMATE	23809.2	13604.7	21033	25282	1	1	1	14968.3	17908.3	13190.1	1	26422.2	17185.5	18114	29658.6	22964.5	1	1	1	1	37685.4	1	13222.3	20986.6	11017.8	11404.2	1	13704.4	1	1	19562.9	13850.7	1	11002.2	11939.9	1	19623.3	10287.8	1	11809.2	13495.3	12949.7	13429.3	1	13621.3	17496.3	1	12070.7	11537.1
CPD-4125	580356	600826	395164	388987	443336	322405	476914	347655	335582	319232	368986	334935	346702	323291	349969	269501	511036	494666	325246	344580	378659	388524	272499	366273	421623	402521	372771	329660	291665	244880	285225	319648	308009	403147	353341	340236	381652	364562	452018	381650	452872	462512	515496	470610	419577	356706	393774	330834	400071
CPDIO2-9	196696	136365	18121	27783	68704.4	65859	38258.6	36207.7	1	1	1	1	11864.6	42654.3	19701.2	20290.2	31041.5	35075.4	33794.7	31148.5	85058.4	1	50059.3	41418.9	38101.7	37531.4	38185.2	36944	17833.9	1	10666.1	10753	11803.1	25772.6	38363.1	50233.4	32058.9	37529.7	35928.6	34688.8	87082	122265	12257.2	53987.2	10769.5	17539.2	23147	25107.3	19737.9
CPD-7662	51019.1	57289.4	65976.7	67941.3	78816.7	74606.2	76634.2	87145.2	62249.8	41403.7	51521.4	78840.9	106338	74902.5	71825.9	52462.7	62617.8	57214.3	78257.4	84165.3	39166.3	39195.6	81309.5	119783	69569.3	84218.6	90542.3	99118.9	81659.9	86358.5	91564.9	95554.7	34272.3	44265	44722.6	45221.4	106833	81171.5	79120.9	100158	35343.9	49875.4	1	33124.6	141077	154721	41924.3	70760.7	94319.5
CPD-19439	164676	1	23060	17772.5	139016	12355.3	33565.2	10889.5	11507.4	11741.8	51209.3	48094.5	31602.8	31029.4	124607	129045	119116	120180	25586	26219.1	161305	160724	142034	129125	39585.5	37778.3	1	1	37502.8	43177.5	1	1	11123.3	11613.7	52242.3	63849.5	51013.3	48359	41806.8	55797.2	10180.4	183435	18321.2	24408.1	34311.3	38945.6	19703.6	19988.8	40037.4
CPD-14047	56304.2	1	51271	1	10384.6	48047	46335.5	49087.3	1	46238.4	1	45672.2	44607.5	43640.6	44267.9	41519.2	47956.3	47306.5	47019	39209.3	45075.2	44889.8	39483.4	38113.8	41955.8	39491.1	39180.5	1	1	1	36717.1	36940.1	42772.4	46356.3	44080.6	47097.2	1	1	1	1	51363	1	60292.9	21635	1	1	1	10274.9	51956.6
5-PHOSPHORIBOSYL-5-AMINOIMIDAZOLE	15476.9	16275.4	18329.9	17158.7	34515.9	34788.2	29565.7	32762	47836.5	42468	50495.2	57443.6	27546.7	27219	41196.9	46754.7	44035.2	42398.6	36677.7	45890.2	12668.8	1	72093.8	55978.8	40539.8	42558.2	20493.4	16033.8	13010.7	12363.8	23423.2	23809.3	22728.5	28613	1	1	33721	35057	44594.1	50534.6	19044.6	25932.9	1	1	19887.4	14999.1	27153.6	28522.2	34983.2
CPD-19955	1	1	146651	1	84098.9	20643.6	256107	272217	111016	1	16909.5	1	125334	97912.8	118688	159756	217877	196875	129143	123583	265030	257330	115929	76160.5	109936	1	278369	188164	169037	173868	225330	192198	1	1	222960	291264	126464	1	1	1	1	339176	1	1	1	238548	212081	254562	1
DIHYDROSANGUINARINE	360015	329466	268425	1	327908	275091	325630	220503	249591	1	196360	221782	206491	141047	241697	212499	125690	131486	1	1	134795	5339.57	1	1	233818	253694	197931	127887	1	1	1	187775	1	1	1	1	252578	272756	379227	317070	1	1	1	451422	408956	462124	387677	383896	376943
CPD-8135	34597.8	51556.5	37214.4	46133.1	41602.4	33995.3	33841.9	27917	30501.6	24166.1	1	18330.4	19331.5	10671.6	18455.7	17627.9	26342	17458.2	30673.7	18517.6	10196.3	17659	23026.1	16343.4	30178	28372.5	24211.6	26762.1	17628.2	24351	1	10581.9	16044.4	17036.1	11188.5	17773.7	23301.7	26911.8	32472	33117.5	12447.8	33952.8	30482.4	32671.4	34167.3	36071.5	40968.3	31756.3	33879.8
INDOLE_LACTATE	24422.6	24469.5	320556	123957	558513	143949	10679.8	47793.1	93958.4	99505.6	212804	193342	396977	167091	543656	663707	83620.9	71057.5	75514.4	273365	54715.1	70647.2	363038	47038.5	175283	509683	85025	433779	753018	234163	69508.2	78942.5	534117	127337	39871.4	34118.6	138977	329842	140474	122482	1	197447	217129	211114	125599	462141	1	1	405265
CPD-13251	144246	130148	85288.7	100333	80931.4	70862.5	118123	121385	89359.7	58498.3	36859.6	41989.6	58080.7	54201.2	53630.9	54847.1	72621.1	119403	102707	104381	54675.3	43426.3	57049.7	91028.2	91559.7	93012.2	118410	89130.7	75122.3	76671.4	37518.4	100859	47446.5	53715.4	104701	65539.9	63077.1	64568	132932	111402	127211	87965.9	39901.3	38754.9	104174	76149.1	62348.4	107184	106010
CPD-7993	180578	231865	245723	235069	232756	252538	199855	212259	221320	218428	160382	250074	161803	136491	170597	209507	191993	195127	192336	219415	160296	172874	183754	111326	219195	215548	212355	216648	222890	221373	179353	201083	189508	181428	151518	114353	230110	198431	212503	267903	268087	287047	227515	230731	275245	303383	252799	276384	291460
CPD0-1473	64321.7	84947.8	166283	165614	164614	159190	121979	135028	166959	158932	1	1	105664	94494.8	74226.4	53438.5	110083	94459.1	134844	142471	74042.7	87939.4	1	1	107001	109458	181234	185591	108025	110468	179301	176400	80657.7	86397.9	58350.1	46170.8	164742	145688	102506	118196	171219	180765	124733	131371	111222	83951	153887	169934	108441
CPD-7035	1	74285.2	82634.9	105447	104377	100996	76864.7	64836.8	65748	108513	182515	178035	11778.3	92953.6	1	87647.7	71176.9	1	72996.6	87964.8	1	90954.1	1	62477.4	1	1	92123	1	188558	1	56621.5	1	149199	145647	57573	56839.4	1	143242	1	1	1	1	77347.1	62786	142768	145982	123829	1	1
CPD-13543	96614.5	17149.6	138466	182675	143209	134001	109911	99811.3	1	130554	95785.5	101928	54210.3	71615	83647.8	64177.2	114269	108189	115653	111177	85034.8	77596.7	91712.4	24179.8	1	255077	66769.4	57753.9	63697.5	95758.1	32704.8	34460.2	113034	97181.5	52506.5	64278.3	215410	223161	235820	229742	1	1	10594.9	10739.3	39865.9	40695.5	1	41873.6	1
CPD-14765	51409.9	52187	1	1	53500.7	51544.2	28665.2	27774.7	12428.7	1	1	1	33604.7	28848.5	21215.7	26356.8	1	1	36963.3	41572.6	29260.1	34266.6	20010.1	19456.4	19156.3	20064.1	23565.2	18814.1	58798.2	56804.7	1	10581.4	1	1	42152.4	40439.3	1	16409.4	24910.9	19716.6	50585.8	51791.2	20078	26129.6	30025.3	31565.2	33253.2	37862.6	33226.2
CPD0-1594	19562	31381.3	18612.2	23329.2	22739.4	17452.8	19520.3	27559.7	17267.3	24380.6	24985.4	15874.3	17158.4	1	1	1	1	1	13294.8	11895.3	36797.9	40139.2	30911.5	21506.1	11078.4	1	1	1	1	1	1	1	16891	17599.8	28490	23332.7	11151.8	1	1	11141.1	33353.9	32212.6	35265.8	29049.4	1	1	1	1	16683.4
CPD-4889	317211	339085	402554	417097	1	1	151189	152082	1	1	1	115436	135621	123512	394040	428900	336126	337150	1	1	1	1	1	1	353132	350422	1	1	117425	1	1	1	142601	1	1	1	232778	247835	427338	1	426341	539691	1	1	1	1	307736	297433	127568
CPD-17599	159992	168933	210239	213456	1	1	106189	89624.1	1	1	102719	1	1	1	1	1	130295	144719	1	1	1	1	1	1	232920	277133	1	1	1	1	1	1	1	1	1	1	174860	175273	217941	203904	171242	1	1	1	49637.9	56405.6	1	1	1
ACETYLCHOLINE	1	1	52839.1	51250.7	1	87910.9	53906.9	47875.1	132144	132134	31136.3	27475.2	59500.9	64359.7	15787	1	51807.5	57737.1	68798.5	66162.9	39999	16029.3	11334.2	1	65950.6	68474.4	47586.3	43022.3	65086.7	66003.8	22532.8	1	23307.9	18398.7	1	55035.9	72793.1	74715.1	88394.6	95449.2	90058.7	87787.5	72744.3	71919.1	56084.8	53666.9	11180.4	1	73475.8
DIHYDROXY-BUTANONE-P	205524	223664	303894	303282	363910	357057	407357	376343	255463	234164	612069	350924	1.18804e+06	1.16752e+06	478515	487372	347325	346086	312230	300701	239696	210444	409826	380837	346353	341912	351506	343053	424251	456450	487969	445365	261366	265690	211700	611665	326590	335542	336424	327279	217986	208107	101520	101614	455263	527722	418622	432976	706553
CPD-13883	91454.4	107727	89217.9	103014	94956.6	85088.7	73679.8	69938.5	67669.1	67330.4	52733.6	60168.3	60890.7	50995.4	55010.6	65250	64860	59794.7	69380.6	58942.4	56332	73122.6	58414.3	55299.2	79544.1	71311.7	74853.4	69440.6	67116.8	65918.4	31046.5	40536.1	47071.1	58318.1	44056	53575.2	71719.9	79060.7	82696.7	81549.3	73843.5	86330.5	76315.3	97219	93446.2	103599	106912	93988.4	96749.9
CPD-14492	182073	176226	291624	301206	79729.8	68332.5	95839.6	93695	147842	139037	1	46208.1	58028.6	59204.2	140242	153753	169715	178619	146699	145508	108598	110520	97211.4	96935.7	166297	164093	47485.7	40526.9	95465.7	102204	19403.4	47260.1	223668	215370	56058.8	1	85723.7	86333.6	145111	132862	132139	130606	235779	237379	96913.7	102852	94891.9	97385	1
CPD-14938	1	1	16117.1	202774	33672.6	152494	40316.5	255435	113325	74802.5	207381	142481	78312.6	82647.5	420393	458037	345121	337414	371658	382633	19869.8	31871.3	31867.3	21915.1	393174	413217	27520.3	21379.4	433040	414396	479440	453192	1	87719.1	1	1	427435	444505	393062	415180	74430.7	54802.3	16020.3	1	379068	381292	30775.7	54016.1	538885
CPD-7392	1	1	1	1	50430.9	39007.9	33206.4	10266.7	5601.15	10209.2	250863	299411	46405.4	47386.4	1	148564	1	10161.4	21098.7	1	1	1	1	96887.1	68105.8	1	10383.6	10300.7	95963.7	73028.4	10105.3	15344.4	1	1	1	1	44044.5	11132.1	49739.7	59583	1	1	1	1	129474	216545	49948.4	58608.5	206741
CPD-1091	1	5578.38	30479.4	24257.2	1	1	1	16328.2	24183.5	24593.5	1	12104.3	18767.7	1	24057.7	23880.2	1	1	24139.2	28387.5	1	1	1	17285.8	1	17614.3	11078.1	1	1	1	1	11402	1	1	1	1	1	1	1	11704.7	1	16367.9	1	1	1	11440.7	1	1	1
CPD-7004	152387	146491	19456.3	34438.5	134668	1	34825.1	26846.2	33343.2	10306.8	18262.4	1	23977.1	20086.7	16755.2	1	27127	18531.7	1	1	1	1	18212.5	18852.2	1	1	1	38149.5	1	1	1	1	10649.2	11248.3	27529.6	22214.7	37662.7	1	1	34540.2	73733.3	73335	18408.8	19293	55350.3	40579.4	1	1	1
CPD-16	533053	1	275732	368997	333104	291300	214160	205189	217264	1	1	340989	1	161664	193856	1	1	188294	198497	263009	351840	1	266591	217321	362207	468315	371427	1	418668	270298	1	171995	153779	260832	1	183499	226042	1	284911	1	1	1	1	1	1	1	1	1	1
CPD-487	72603.6	56712.9	112666	139119	28812	33436.7	58024.7	51059.1	91184.7	88689.3	22841.8	17281.2	48180.3	49738.7	18437.2	91413.8	138289	129762	92040.8	1	97193.9	86480.2	18365.6	1	169148	107016	10890.7	33347.6	1	1	12961.4	16648.5	168486	156732	25287	20255.1	59138.6	174008	191101	192139	77487.1	80585.5	184192	182608	64196.9	11173.6	25327.6	22607.8	40737.9
CPD-8634	1.01375e+06	1.00804e+06	2.76987e+06	2908157	357359	358400	781875	773622	730637	787511	1.44949e+06	1.55664e+06	1.09778e+06	1.05679e+06	1.47677e+06	1.67467e+06	346595	341651	754191	734928	760337	764924	1.91484e+06	1.9011e+06	2.51854e+06	2.54057e+06	2.09483e+06	1.98792e+06	2156540	2.2542e+06	646283	594605	1.95015e+06	1.49742e+06	461391	452583	1.33404e+06	1.29711e+06	1.74134e+06	1.78702e+06	560039	556631	964300	1.02311e+06	2187248	2288741	847826	816158	1.35285e+06
CPD0-1118	207977	221787	1	168117	104955	1	277795	269571	115168	125093	1	34573.5	1	1	94995.6	72276.4	136289	176738	1	111742	125595	121869	63595.8	39494.3	222652	100392	111355	1	1	1	1	1	1	84022.4	261539	437302	1	200403	1	1	273391	272042	1	1	97654.3	85080.2	78402.1	1	1
CPD-68	708714	1.01584e+06	1.04664e+06	1.01227e+06	1.37145e+06	1.27703e+06	956263	1.00688e+06	1.27074e+06	1.20222e+06	1.12021e+06	1.59162e+06	947950	838128	1.00534e+06	1.26378e+06	1.0997e+06	1.13292e+06	1.20318e+06	1211219	1281478	999821	1070965	775818	1.47436e+06	1.40664e+06	1.44033e+06	1.50041e+06	1.54011e+06	1509088	1.40851e+06	1.19266e+06	1.16303e+06	1.3764e+06	1.0999e+06	928312	1.31664e+06	1.23304e+06	1.29537e+06	1.54949e+06	1687146	1.61371e+06	1.27705e+06	1343494	1589034	1.64814e+06	1.35818e+06	1.49631e+06	1.56292e+06
CPD0-1264	1	1	1	1	61308.4	52712.2	16366.1	16406.4	1	1	1	1	12410.5	1	10637.9	1	1	1	1	1	1	1	1	1	1	1	1	1	1	31182.4	1	1	1	1	1	1	1	1	1	1	32836.7	37559.2	1	35813	1	1	23313.2	22139.4	1
CPD-14908	3950118	3.87183e+06	3171661	3302248	2.50756e+06	2.61722e+06	3.39063e+06	3.19126e+06	2.80137e+06	3.04206e+06	3024277	3.11271e+06	2819506	2.70766e+06	2901051	3.42082e+06	3233943	3115845	3.19874e+06	3.16476e+06	2.94846e+06	2.93136e+06	3.43127e+06	3.33559e+06	3.09927e+06	3060025	3.00516e+06	3.06592e+06	2.77921e+06	2.77009e+06	2.63879e+06	2.35222e+06	3.31512e+06	2.77177e+06	3.27839e+06	3.24471e+06	3.02641e+06	2.94533e+06	3100179	3.29045e+06	3.4135e+06	3.4644e+06	3.1411e+06	3.14072e+06	3.26323e+06	3.21672e+06	3.0284e+06	3005556	3.27395e+06
CPD-14427	89306.1	165646	136946	215978	149352	82186.8	132662	126238	132887	154875	147690	137593	165453	125633	102793	85173.3	85941	118009	106601	149479	80100.4	63116.6	97813.9	58639.5	143431	157193	131234	116590	198541	203295	101721	148926	186589	182829	38413	51221.6	136524	178298	1	161156	171789	172226	220289	224098	156830	160684	161650	138435	169156
CPD-7980	49166.8	48506.8	60780.2	67389.4	65815.1	64396	50603	45029.1	62649	83963.8	128569	127934	67815.6	69039.5	84326.3	80467.1	52480.3	34453.2	50434.5	60455.2	69585.8	76568.3	93125	51380.6	79283.6	89293.1	65383.2	62388.6	109152	1	46462.7	44977.2	118726	112873	44366.3	44781.8	84082.3	96096.1	107373	105248	37295.6	34125.2	1	1	90959.1	89941.6	82798.6	70827.8	1
CPD-15073	1.72387e+06	986187	1817813	142744	2.34522e+06	2.28884e+06	947941	2318327	1.01976e+06	80631.5	1.71885e+06	2.12715e+06	2.76048e+06	2.70559e+06	1869186	1.78371e+06	697965	3019796	2.95342e+06	2722976	1.77413e+06	1.77257e+06	332254	224703	798940	591967	2.0371e+06	2306837	1.97483e+06	2.16113e+06	2.69123e+06	2.90819e+06	477660	2.06336e+06	2.73482e+06	2.83209e+06	779175	715855	763176	2.91151e+06	1	2.01697e+06	1	1	1	1	1	1	1
CPD-14043	1	31014.5	1	28357	78802.4	1	121256	110639	27040.7	1	97041.7	1	87442.3	91330.6	1	1	59123.4	1	99670.8	1	1	1	132478	94335.9	1	1	1	99561.6	141003	143178	1	151872	27882	1	1	82051.9	96470.3	76777.8	82502.1	71827.8	78708.1	94067.1	1	1	218400	224591	166123	171567	195189
RIBOFLAVIN	130792	140638	72027.1	27851.6	32949.2	30996.3	75394.4	88207.5	51868.2	100342	84292.3	48069.2	41151.7	88299.4	65335.2	145454	18141.3	18403.9	68765.7	66773.4	51227.6	37605.8	95983.4	101142	87249.8	77110.9	52842.1	95352.2	141577	146648	83688	87818.1	67771.9	63008.9	77177	95554.8	140960	121485	117413	120181	63103.8	76999.9	32044.2	35786.2	148736	152696	145411	153973	215777
CPD-8078	1	29054.8	1	29502.4	20910.3	19176.2	18450.1	18351.5	1	1	1	1	12987.6	12114.9	1	1	1	1	1	1	1	1	1	1	1	1	1	21865.8	88142.1	68213.6	58172.7	1	1	1	1	1	11761.3	13148.6	30058	33400.7	11791.5	11721.2	1	1	11797.7	11444.2	38310.6	24877.5	61451.1
CPD-7100	1	1	1	1	1	1	1	11034.9	1	1	25108.6	11934.7	1	11992.9	19628.9	19104.5	1	1	1	1	1	1	1	1	21394.6	25894.1	1	1	17812.1	11972.7	11495.3	1	11946.1	12219.6	1	1	20955.1	19567.9	18636.2	18888.2	11092.1	1	10513.8	1	17743.6	17931.3	22658.4	24387.8	17791
CPD-13048	91454.4	107727	89217.9	103014	94956.6	85088.7	73679.8	69938.5	67669.1	67330.4	52733.6	60168.3	60890.7	50995.4	55010.6	65250	64860	59794.7	69380.6	58942.4	56332	73122.6	58414.3	55299.2	79544.1	71311.7	74853.4	69440.6	67116.8	65918.4	31046.5	40536.1	47071.1	58318.1	44056	53575.2	71719.9	79060.7	82696.7	81549.3	73843.5	86330.5	76315.3	97219	93446.2	103599	106912	93988.4	96749.9
CPD-1063	65558	190173	168481	184631	85191	118047	128122	188965	137837	131782	76664.2	184423	121006	115619	257523	238324	148089	156746	138146	117760	182357	152202	188075	227918	122234	131871	132392	139229	78792.8	87530.1	212569	202152	137316	147850	191966	144684	147759	10742	49567.9	123914	148779	142753	149654	151609	158121	166678	120262	171814	131274
CPD-9494	12004971	11936462	8783817	9143129	7343202	7241851	10027530	9832881	9186644	10355139	5.47293e+06	5.49813e+06	8407897	8399445	6778424	6669976	11067122	11401140	10011592	10257131	10886364	11430254	8379602	6.75094e+06	5.1361e+06	5.51105e+06	10618877	10688171	6.21155e+06	6.29332e+06	9025967	9314032	11966963	11905250	9979423	9938031	5.73657e+06	5.99034e+06	5717934	5525641	10586911	10625585	12977918	12586458	12001318	12095151	7167989	7017382	6.49833e+06
CPD-20277	148222	165431	105716	160096	1	1	110020	88398	1	113381	153125	121872	105507	1	1	141946	159479	110264	103693	1	1	1	1	136075	115444	136045	135262	146763	137692	1	1	117118	99283.6	74031.4	91837.9	82385.2	104382	1	162479	137548	169964	167911	1	1	151785	174487	1	1	1
CPD-16891	2.03712e+06	2246028	395378	396437	1.88466e+06	1.85864e+06	1.89673e+06	1.79942e+06	1	1.55216e+06	316861	1.19016e+06	1.58413e+06	1.48429e+06	2263703	2.01048e+06	1.55314e+06	1.44194e+06	1666265	1516588	2777723	2.6008e+06	2.03043e+06	1.85826e+06	1.81197e+06	1.44367e+06	1.45877e+06	1.44863e+06	201491	199422	1.36379e+06	1.41978e+06	1.49181e+06	673174	1	1	1.32957e+06	1.30522e+06	246061	275393	2.12785e+06	2.02544e+06	1.17031e+06	1.13348e+06	458277	933292	1.36935e+06	1.53979e+06	180567
CPD-9481	143066	140867	98004.3	103886	100192	63434.5	127390	118485	87640.3	52531.9	45305.9	44647.3	53482	56040.1	65431.9	46596.7	86491.6	113489	104572	106309	40936.4	34015.4	35286.6	87520.8	99552.9	89837	107526	83418.5	70880.2	73305.5	30946.9	102863	41050.5	55702.4	110252	57174.7	53667.1	50358.8	129866	111946	123603	79158.5	46193.7	40484.2	101854	65527.9	51995.8	116589	113747
CPD-4663	49816.1	1	16807.5	1	112051	102929	21824.9	17139.6	1	1	1	1	31670.9	31373.3	1	1	1	1	53131.3	1	1	1	1	1	1	1	1	1	1	1	11103.7	1	1	1	1	1	17236.1	16967.2	23382.1	25900.2	1	1	1	1	1	1	42276.6	10563.1	1
CPD-8001	19918.3	1	1	1	19345.7	33605.7	35170.1	34141.7	29654.8	37534.4	1	25820.7	34726	36188.1	1	32109.3	33513.2	33737.4	31979.8	28782.8	30745.7	17300.4	1	18136.1	25542.9	23762.9	10773.1	10841.1	1	18274.8	23794.5	30039.2	34172.8	26301.2	1	24242.3	32999.5	25854.2	1	19671.1	1	18313.9	27676	27015.1	27943.7	19496.6	25782.2	32273.4	12573
EGTA	106777	35731.7	69910.3	77203.3	15272	102070	15533.8	21092.7	17622.7	99492.7	134718	140233	27552.6	17582.5	10523	104424	80792.2	71622.1	78894.4	84147.4	57920.4	44029.9	156376	16620	74107	73754.6	51615.2	52370.4	35522.2	31111.1	46422.5	47339	78114.1	87848.7	10210	15923.4	61343.6	45993.5	57331.4	68202.8	21877.6	22502.5	108679	106824	69277.8	92545.7	53960	50942.1	47678.7
4-HYDROXY-L-PROLINE	212561	228001	78113.9	62986.4	498101	403417	166641	145319	163287	187204	104835	80177	90543.2	117005	37399.7	37947.8	84988.5	95475.1	158850	207303	97845	103122	114068	68432.5	49989.5	34809.9	94746.2	1	142035	143297	53634.9	49008.3	52849.2	48166.4	274859	284796	117844	153792	104639	89789.2	216140	181123	163572	166159	1	83193.3	190391	163854	97132.6
CPD-3642	2.12574e+06	3.03285e+06	3.7838e+06	3765241	2.40407e+06	2.45333e+06	2.4895e+06	2.53651e+06	3.50478e+06	2.64811e+06	1.89228e+06	1.88703e+06	1.57726e+06	1527325	1.44274e+06	1.35642e+06	2.22702e+06	2.14504e+06	2.41893e+06	2.28339e+06	1.84682e+06	1.72244e+06	2.55225e+06	2.35324e+06	2.06736e+06	1.57639e+06	1.92971e+06	1.95088e+06	1.25446e+06	1.30804e+06	1.87713e+06	1.75418e+06	2.18796e+06	2.19559e+06	2.60923e+06	2.68673e+06	2.42768e+06	2.14122e+06	2.94139e+06	3.34332e+06	2.24268e+06	2.07236e+06	2.92262e+06	3.0022e+06	1.06505e+06	1.10788e+06	1.91845e+06	2.0433e+06	1.65685e+06
CPD-248	943311	1.06552e+06	1.9747e+06	50679	406409	301820	834571	955696	1.58102e+06	1.23527e+06	548164	845787	434888	466980	338742	474443	940369	845097	15417	835280	459430	470514	645638	509519	563833	618366	626238	431238	152817	162843	100098	360752	135128	813576	371238	403930	980235	922279	1.11374e+06	1246824	283865	826571	1.09288e+06	1.09015e+06	67588	80129.8	1	1	1
LIPOIC-ACID	139706	126642	114378	148723	135574	128436	120791	104622	1	132089	124026	107059	99689.5	93426.8	1	1	77904.1	78406.8	89662.8	1	75491.1	74619.9	87673.9	1	87563.9	115303	95146.4	93073.5	114464	1	76379.4	81215.3	122349	105556	55825.6	47161.5	107855	144583	195060	162993	117203	1	113241	111683	1	1	1	95774.9	1
CPD0-1404	11311.8	16236.7	1	1	12712.6	17732.4	10926.9	11173.3	10475.4	1	12059.7	10410.2	1	1	1	1	1	1	1	1	1	1	10531.9	17079	12038.1	1	1	1	1	1	1	1	1	1	1	1	11983.2	11608.7	25055.9	18370.5	22195	11434.9	1	1	1	1	1	1	16127.1
CPD-10205	533053	1	275732	368997	333104	291300	214160	205189	217264	1	1	340989	1	161664	193856	1	1	188294	198497	263009	351840	1	266591	217321	362207	468315	371427	1	418668	270298	1	171995	153779	260832	1	183499	226042	1	284911	1	1	1	1	1	1	1	1	1	1
CPD-1962	185536	209139	91007.5	1	1	58631.9	161158	162597	1	85631.3	1	1	103188	1	1	115761	96001.5	88911.8	1	89348.3	129639	1	1	1	1	68584.3	160301	154035	128119	1	1	1	1	1	1	161088	90881.3	1	1	96776.7	1	109832	50117.1	1	262099	247278	140896	130273	132804
CPD1F-134	53036.8	59496	131926	136959	52957.2	51222.1	56017.1	53071.9	136974	92775.1	84365.8	84400.5	21837.6	51292.5	45745.4	72293.1	47885.7	59615.7	65424.3	74092.7	39980.1	1	49104.5	60830.7	99433.9	94675.3	22543.3	22853.9	74377.2	74691.8	56493.7	54632.3	96886.2	90177.1	42169.9	34692.6	87438.5	56812.4	96659.8	103767	65728.3	60862.3	69396	69771.9	62880.2	66981.5	38631.9	47026.4	81886
CPDQT-38	1	28250.4	1	1	31242.9	25374.3	1	10632.5	1	1	1	1	27887.2	35128.8	1	1	1	1	1	1	1	1	1	1	1	1	25069.9	27443.5	48635.2	54274.6	47446.7	46968.8	1	1	1	1	1	1	1	1	1	1	1	1	77260.9	75137.5	48675.8	38610.9	45558.5
CPD-9642	154408	149306	191854	114511	99170.4	100872	89283.1	91604.1	89522	115561	200631	164561	1	1	99974.1	128168	139482	147631	199937	236626	60789.6	58944.7	1	1	187308	188753	111103	107754	203449	198633	93459.3	73021.8	190218	185697	57177.9	58884.6	98011.6	132104	245564	1	190920	183874	216019	217626	137105	150683	129273	104241	171792
CPD-6181	16066020	17188942	30514536	29986120	9855089	9847096	18799780	18498376	33017758	21107004	15094213	21700198	5423868	5.43539e+06	8966927	8618877	19862844	13490307	19239014	27232188	12297266	8209306	18273196	12732293	12170222	12078164	8465960	8777609	8887511	8943654	10981796	8122957	22588296	22985678	15139060	15209259	25818648	15095208	1	36472008	16150899	17406254	20402636	20745066	3669649	4.13606e+06	7.73132e+06	8518103	14402806
CPD-8935	18913.2	17206.9	1	1	12983	18231.5	17677.9	17129.5	1	1	1	1	1	1	1	1	1	1	20180.3	24648.3	10655	1	1	1	1	1	1	1	52895.8	61621.1	28026.3	29678.8	1	1	28482.2	30295.3	1	1	1	1	1	1	1	1	1	1	1	1	1
CPD-13907	1.20598e+06	561194	4.88753e+06	437873	6365065	5904423	5.37082e+06	5.08566e+06	4.64658e+06	3.86861e+06	4.30152e+06	4.53711e+06	5.31333e+06	5.32223e+06	3.56978e+06	3.05687e+06	4923815	4.32077e+06	6581017	5.48508e+06	4706641	503514	4925005	4.23868e+06	4.42465e+06	4.07969e+06	5379173	5.5314e+06	4649810	5025132	5.87618e+06	6276792	3.57531e+06	4.24644e+06	588951	6.39161e+06	4435991	4.13836e+06	3.91736e+06	4631439	4.44888e+06	6.55298e+06	861971	777616	5.33526e+06	4.65599e+06	4.26124e+06	4.71676e+06	3.49609e+06
CPD1F-86	91566	94676.2	1	87970.8	30140.8	30996.3	86544.2	88207.5	122083	120159	1	1	91986.4	54938.5	96394	162375	114643	1	122240	1	70539.2	69695	91960.5	102435	1	1	82846.6	137863	164418	163607	103183	1	110484	98992.7	77177	95554.8	82962.5	1	1	1	63103.8	1	1	1	105671	107562	155966	159238	258260
INDOLE-3-CARBOXALDEHYDE	1.26921e+06	1.43546e+06	770082	332158	275494	236516	269665	223994	1	1	446280	339057	1	1	1	1	291884	344624	222751	356710	538060	517634	696468	1	323243	254024	1	1	1	1	1	1	506317	449252	368502	379467	245256	387847	1.55154e+06	1.10486e+06	1	317319	867340	858887	1	50122	44667.3	11283	160966
CPD-12218	17831.6	17070	10696.8	1	18882.4	25519.1	21010.3	29688.2	10942.3	1	16974.6	24353.7	26676.8	32720	16665.8	17097.6	21691.6	1	26389.1	30732.2	21724.9	11050.3	10893.9	13097.1	17913.5	18475.3	16228.5	23412.4	20767.5	24347.7	32001.8	35548.3	1	10775.2	29526.8	20018.9	24227.3	21996.1	1	1	1	11192.6	1	1	27192.3	27119.5	1	11159	1
CPD-10207	217243	219401	1	1	1	1	1	159239	160812	1	155795	1	1	1	1	148120	174049	164183	187866	1	1	175235	88762.7	61062.6	169232	165905	1	153402	1	1	1	1	1	180971	1	208224	147247	1	1	1	262785	276256	241704	236283	120102	1	1	1	1
CPD-10329	162036	218074	224848	224539	213752	220081	181615	184537	188479	187817	110167	191883	150283	159388	143686	167617	139048	138070	148094	176498	85734.2	111039	123207	94219.2	151597	159308	145642	159727	157507	148594	93364.1	137059	128776	127631	104485	97871.6	169213	178350	197315	229594	190581	245424	184798	193734	231193	271389	229433	236146	273938
CPD-9885	325367	310171	1	1	396397	401322	440911	408897	242140	266714	271946	250324	440134	435644	606017	479024	338635	313289	491744	445304	672989	563565	1	1	717064	678702	524953	543335	631741	648634	398694	395786	524163	583392	443007	471236	511956	503588	276422	1	496137	453177	369581	358008	528238	490814	536707	565253	392867
CMP-GROUP	464719	471962	318754	311882	231572	220107	26386.7	21560.2	749318	770956	383226	371043	70662.2	68822	239377	223989	141112	137469	412404	422874	102259	106578	199954	201538	27764.7	29138.9	251512	250118	16464	12037.3	107752	114144	1	43231.8	1	106566	55365.8	66563.7	188565	184133	209262	215566	93376.4	94465.7	1	1	348433	336053	1
CPD-261	2.60546e+06	2.37643e+06	1.47367e+06	1	2868688	3.29979e+06	1.1247e+06	1.13009e+06	1.48763e+06	1.51653e+06	636143	666119	2.55126e+06	2.50508e+06	1.12708e+06	1.17229e+06	1.28321e+06	1.32241e+06	1.99216e+06	1993911	1.58502e+06	1.55216e+06	1.11279e+06	1.03986e+06	1	1	1.38474e+06	1.25164e+06	1.74289e+06	1.80622e+06	2.26344e+06	2.24477e+06	1.96453e+06	1.95185e+06	3983418	4.10069e+06	1.81691e+06	1.85081e+06	1.64035e+06	1.7571e+06	2.82819e+06	2866981	2.00833e+06	2.00236e+06	1.03107e+06	1.02338e+06	2.50829e+06	2592218	1.12624e+06
CPD-12506	130736	113031	100669	87478	163300	175589	128277	108745	112960	99312	212106	206610	128731	131160	125347	156884	107971	120723	110932	152570	109145	105892	118258	74633.3	164863	161841	133790	127368	186186	169662	118149	103369	105183	103678	86573.7	101893	140452	178989	185462	175104	74803.8	168768	18060.9	22445.2	184922	205837	182151	139067	192698
CPD-709	200392	228648	120964	5636.53	154755	1	118178	94039.3	27798.6	1	1	1	1	1	39005.2	1	72171.5	10643.8	54974.2	72719.6	1	1	1	53681.7	89933.7	94237.3	107742	80678.7	59953.2	39252.6	1	61710.4	1	1	99334.1	1	1	1	134395	111110	144669	73459.9	1	5772.2	123237	1	1	111264	136426
CPD-12505	130736	113031	100669	87478	163300	175589	128277	108745	112960	99312	212106	206610	128731	131160	125347	156884	107971	120723	110932	152570	109145	105892	118258	74633.3	164863	161841	133790	127368	186186	169662	118149	103369	105183	103678	86573.7	101893	140452	178989	185462	175104	74803.8	168768	18060.9	22445.2	184922	205837	182151	139067	192698
CAFFEOYLQUINATE	362147	431818	124197	122046	116437	118329	103390	99868	127693	109424	549156	536314	649845	646191	651444	672466	98320.6	538842	147810	138856	480947	428391	150623	148455	141256	649758	143934	133602	978998	143513	188139	161702	447406	466787	362797	314505	832852	148618	135700	751134	112286	97267	512889	517471	706924	908489	684605	667500	1.11468e+06
CPD-9426	558156	554277	478676	504503	498792	460586	453853	451921	394006	415700	343774	374574	304556	282508	292128	295438	464589	456792	435344	445865	317791	330822	448712	443401	320268	340729	303241	310176	233082	235279	406843	404909	1	241822	265626	246586	359399	384506	462951	472964	485908	526526	384287	409988	345880	347727	361818	352885	365901
CYS-GLY	240205	272788	23191.5	34158.9	227411	224997	218717	230215	151594	96063.4	61237.7	38448.3	252878	251716	56088.5	105912	118528	115508	127761	135527	349977	312856	154160	94523.8	83150.9	25285.3	82157.2	46197.7	87035.9	79605.6	116787	94614.7	168259	186621	181560	206738	116642	101935	27243.2	28079.9	265894	234033	225550	236660	185658	249495	156003	172504	56187.3
5-OXOPROLINE	65215.7	73837.4	55226	51775.7	34525.7	35226.7	21308.9	20456.7	29501.2	26870.8	1	1	11882	12016.4	1	1	19789.6	18397.5	1	1	55499.9	45908.7	1	1	1	1	12097	11851.7	1	1	1	1	29360.5	30979	59038.5	65855.5	1	1	1	1	84587.9	67872	122207	125731	1	1	1	1	1
3-2-METHYLTHIOETHYLMALIC-ACID	92584.9	118014	192841	196849	12675.8	206478	247805	276196	260600	127360	69029.4	71678.3	289825	290956	188331	187956	230233	240010	224645	191743	202696	176222	103754	182793	162016	154840	176590	183974	111656	117641	182024	161723	159848	193694	231506	227262	191943	101394	92864.8	156756	223373	228590	103076	90284.4	130017	161603	143591	224017	108797
CPD-14902	580356	600826	395164	388987	443336	322405	476914	347655	335582	319232	368986	334935	346702	323291	349969	269501	511036	494666	325246	344580	378659	388524	272499	366273	421623	402521	372771	329660	291665	244880	285225	319648	308009	403147	353341	340236	381652	364562	452018	381650	452872	462512	515496	470610	419577	356706	393774	330834	400071
CPD-8844	26467.6	60933.4	1	100343	73936.3	1	1	64685.9	1	1	121424	105409	1	17782.5	70877.1	1	1	1	1	1	1	59997	1	37690.2	1	123347	79573.4	83111	120671	111655	69726.3	1	137904	1	47236.5	44400.6	1	143139	129727	1	1	1	1	1	1	1	1	1	1
CPD-4406	1	11514.4	37972	36807.5	39389.4	43939.9	39641.8	52846.6	28983.6	1	85786.9	88003.1	22993.3	16696	95822.4	104224	30392.4	22905	47586.6	48724.2	1	1	1	16524.8	38023.1	30462.8	30311.8	29652.3	53012.2	38987.9	66645.4	65526	1	1	1	1	43564.6	22191.9	23098.2	44395.6	1	1	1	1	27474.6	73116.2	18192.6	48575.8	80422.2
CPD-7610	36292	45247.1	36008.1	44174.4	68373.1	52787.7	17802.4	22879.9	38770.1	25794.9	46141.6	42728.3	16783	1	1	10797	23954.5	1	35007.2	25715.3	1	1	1	1	1	16512.2	1	1	26158.7	24232.2	1	1	1	1	1	1	29034.5	38727.8	36127.1	34590.4	31300.1	37455.3	15786.5	16301.4	11211.4	1	41462.1	41084.8	44370.9
CPD-9905	1	3930877	1	3.48428e+06	4926443	4854699	2.36985e+06	2.23153e+06	2.1995e+06	2.49234e+06	1	1	2.96576e+06	2976087	1	1	2.75564e+06	2682449	3623705	3.40138e+06	1.93331e+06	2215505	1.14258e+06	1097796	1	1	1.94485e+06	1	2.33876e+06	2.28552e+06	2.14751e+06	2.38253e+06	3.77307e+06	3453106	3.5305e+06	3.71143e+06	3.21416e+06	3.64392e+06	1	1	4328187	4.62278e+06	3488021	1	1.17753e+06	1.23334e+06	2.9869e+06	2796003	1
8-HYDROXYQUINOLINE	1.26921e+06	1.43546e+06	770082	332158	275494	236516	269665	223994	1	1	446280	339057	1	1	1	1	291884	344624	222751	356710	538060	517634	696468	1	323243	254024	1	1	1	1	1	1	506317	449252	368502	379467	245256	387847	1.55154e+06	1.10486e+06	1	317319	867340	858887	1	50122	44667.3	11283	160966
CPD-236	152596	160519	423767	442813	214336	192978	82576.7	79892.5	262236	41243.4	10711.2	16826.2	125866	153019	67662.4	108296	44550.8	81069.3	109375	106556	416825	458372	52836.2	43998	46111	66013	51505	52028.3	130849	128878	61244.4	70195.1	58468.2	63393.5	33369.4	32253.4	73132.5	73375.4	76134.5	61450.1	92234.3	85813.9	16659.5	73059.3	115911	56975.1	66219.1	144684	56814.1
CPD-8674	196601	203581	106220	96615.9	163047	157177	170682	162861	129725	142151	121945	117712	120355	137958	1	1	134524	137548	129410	140559	151353	149097	134400	93860.7	122432	120485	169886	169793	155195	156680	33590.9	38863.8	152341	149410	174759	183403	128078	134166	150443	149258	231254	218966	164101	167722	146605	150638	66846.2	67049.7	160390
CPD-8081	2.2942e+06	2.27382e+06	1.72303e+06	2.30289e+06	1.97771e+06	1.41549e+06	1.29045e+06	1.26537e+06	2287916	1.33372e+06	1	1.69323e+06	1.1289e+06	1.0758e+06	1.29342e+06	1.473e+06	1.63611e+06	1.67002e+06	1.28863e+06	1265165	1.8838e+06	1705669	1892104	1.8007e+06	1868733	2.15677e+06	2.16445e+06	2.22029e+06	1490105	1.01341e+06	1.45376e+06	1.37267e+06	1.57189e+06	1.51091e+06	1236864	1180017	1.42484e+06	1.49563e+06	2229289	1.39019e+06	2.5574e+06	2.26514e+06	3.06728e+06	3091791	2759537	2102477	1.70399e+06	1.67006e+06	2.01192e+06
CPDQT-5	1	1	1	1	12366.8	14185.7	25874.9	30720.8	13248.2	1	21207.7	10923.4	34613	35712.7	68173.7	77321.3	18222.6	1	23016.9	23055.1	1	12507.9	12816.6	11885.9	37316	41753.7	1	21054.8	44039.5	43533.1	1	56440.1	1	1	35945.5	28347.7	19374.7	11167.4	1	1	1	1	1	1	27327.3	1	34781.5	40348.1	103009
6-METHOXYMELLEIN	22997.1	1	1	1	113473	101431	94474.2	105640	1	1	1	1	165218	141657	26787.6	18156.9	105734	90914.2	1	1	16285.9	141618	131404	90956.3	146517	156177	12397.4	13107.9	352393	342593	35686.2	265629	17400.7	131179	78585.7	112995	14838.9	21360.8	1	1	268429	1	1	1	342467	460851	531506	1	326992
LYS	1	120254	1	1	1	1	1	91456.6	1	1	1	1	1	16166.2	1	1	64834.9	65133.4	1	49270.1	85040	89845.4	66764.1	34845.6	1	1	51659.8	1	1	1	10863.6	1	1	1	1	94190.4	1	1	1	1	1	1	1	1	56553.9	34282.7	10259.9	1	1
CPD-4944	49166.8	48506.8	60780.2	67389.4	65815.1	64396	50603	45029.1	62649	83963.8	128569	127934	67815.6	69039.5	84326.3	80467.1	52480.3	34453.2	50434.5	60455.2	69585.8	76568.3	93125	51380.6	79283.6	89293.1	65383.2	62388.6	109152	1	46462.7	44977.2	118726	112873	44366.3	44781.8	84082.3	96096.1	107373	105248	37295.6	34125.2	1	1	90959.1	89941.6	82798.6	70827.8	1
CPD-5804	1	1	1	1	33967.2	45817.5	35230.9	21856.2	40076.8	34765.4	233504	251802	27238.7	16173.4	109182	149875	16150.5	10939.1	21354.1	29728.6	11022	1	89212.8	10801.3	78803.1	73582.1	10670.4	10405.9	91944.8	71653	15926.8	26184.6	1	1	22280.8	20077.6	28928.7	33395	63723.9	92176.3	1	1	1	1	92732.5	148823	11837.1	38289.4	174446
CPD-7968	373348	344079	977704	944436	809923	686567	519552	514871	1.0818e+06	840288	1.33406e+06	1.41279e+06	340423	1.06809e+06	1.47031e+06	1.4343e+06	731000	773736	872430	865035	478804	510561	582708	578978	1472941	1.45106e+06	884568	586607	1.34421e+06	1.52192e+06	533391	516017	1.71003e+06	1.65382e+06	436106	441810	1.2073e+06	1.16959e+06	1.26294e+06	1.32877e+06	373777	438701	688591	708119	918596	263315	923672	288934	288702
CPD-11578	162036	218074	224848	224539	213752	220081	181615	184537	188479	187817	110167	191883	150283	159388	157360	167617	139048	138070	148094	176498	85734.2	111039	123207	94219.2	151597	159308	145642	159727	157507	148594	93364.1	137059	128776	127631	104485	97871.6	169213	178350	197315	229594	190581	245424	184798	193734	231193	271389	229433	236146	273938
CPD-6645	73227.3	81682.8	1	1	1	1	58335.2	60814.8	25376.1	20277.3	1	1	1	11049.2	44020	49419.5	17984.2	16949	1	1	19541.3	11351	66644.1	77195.7	1	1	25407.3	21743.6	26134.4	25442.2	18719.5	11315.1	1	1	62087.7	69694.4	27654.9	19887.2	1	1	22208.8	27901.6	1	1	24602	19769.3	30543	33266.7	52958.2
CPD-4721	48813.5	1	36963.7	38593.2	1	1	37539.1	38653.2	57534.8	62944.4	39008.4	22041	24003.6	31599.3	29599.3	27556.6	17580.6	27852.9	37355.7	38334	16800	1	1	1	39600.9	38670.1	22512.6	28232.6	47022.6	46664.5	10593.8	1	43604.1	39141.4	1	37846.6	45748.8	55462.7	62428.8	1	1	1	1	1	1	1	1	1	1
CPD-12751	54362.6	67462.5	59882	68331.9	55168.4	47938.9	48549	49604.8	46521.2	46044.7	40784.9	46317.6	40435.4	44414.4	52978.2	44224.7	46773.3	48691	53428.7	41151.6	43762.2	48008.3	47506.7	47401.5	40753	40950.2	41988.3	45762.9	38962.4	39951.3	36959.5	46826	41379.6	40085.4	42317.1	40441.8	53438.2	58623.2	58981.7	53159.4	66539.7	62771.2	64284.5	71589.6	67069.7	71301	72197.1	70723.7	62930.2
CPD-12850	580356	600826	395164	388987	443336	322405	476914	347655	335582	319232	368986	334935	346702	323291	349969	269501	511036	494666	325246	344580	378659	388524	272499	366273	421623	402521	372771	329660	291665	244880	285225	319648	308009	403147	353341	340236	381652	364562	452018	381650	452872	462512	515496	470610	419577	356706	393774	330834	400071
CPD-7388	676512	797536	695650	707119	388764	384437	269885	11338.1	331258	332759	42115.8	26885.9	90807.4	1	50665.6	59847.7	307913	345187	88103.5	131298	542452	428889	168616	87892.1	129951	183062	245788	117318	1	1	72090.9	128579	361823	426425	632664	673117	116186	72529.1	1	1	796687	717011	945176	960858	101877	135106	1	1	1
CPD-19461	194182	193400	191385	186313	181971	172334	177622	162411	146745	143440	147181	150269	152272	132213	125582	116826	126913	117260	124591	132695	133794	141509	138208	145702	133980	120508	129961	120952	124069	121006	126332	131814	124449	126612	122342	130690	132913	149406	163980	159885	171446	171645	178765	174218	180707	185613	190879	166366	156839
CPD0-1524	43724.2	89412.2	106586	102711	77772	96426.3	70718.6	88939.2	125234	127666	54073.1	107344	104251	98662.5	84245.2	88917.1	55655.2	70028.4	104537	101144	59347.9	46608.2	52033.8	57455.2	75949.5	91525.9	79370.5	82154.6	86832.6	94396.1	81412.4	76519.2	72400.4	80420.1	59620.8	49859.9	114457	69467.5	85217.8	109437	122862	121033	64326	72576.3	98022.7	103006	74004.2	85547.3	102274
CPD-11684	346302	332969	347440	363744	81121.5	74412.4	288837	279616	201334	210656	219298	225947	201823	199278	336030	376211	192037	189987	213594	206279	242100	243704	478835	476377	393475	389234	404494	385012	234639	259823	199693	189864	400747	277286	350181	350112	331078	351645	336999	349839	224749	230160	218311	217770	418539	418848	175895	172681	322646
DETHIOBIOTIN	2.54221e+06	2660089	2573483	2.47702e+06	2714018	2.65088e+06	1.63065e+06	1.72759e+06	2.39863e+06	2302457	1382100	1511066	2.05993e+06	2276687	1.69933e+06	1.40204e+06	1.87977e+06	1.77247e+06	2462104	2455816	1923705	1759397	2031230	2.29249e+06	1.74314e+06	1.84218e+06	1.69004e+06	1.6228e+06	1.40603e+06	1.45393e+06	1.57669e+06	1.48671e+06	2.31643e+06	2.33739e+06	2.83548e+06	2877872	2264138	2.12371e+06	2.47342e+06	2.73349e+06	2.56553e+06	2.57947e+06	2.17698e+06	2.37554e+06	1610659	1.66932e+06	1637853	1.69573e+06	1.3828e+06
CPD-4607	64907.5	57842.7	51670	21809.1	28149.9	22069.4	41376.5	34816.1	1	1	22309.6	1	54656.4	83389.3	1	1	21505.3	17100.7	66288.4	74127.1	23285.1	5287.41	1	1	57962.6	50929.2	10518.4	1	99852	99687	43565	30631.9	45189.4	47533.5	32041.4	44304.3	117018	124226	91655.8	89945.8	91400.7	83868	66434.9	65658	52115.5	51017.2	71550.2	60786.5	63636.1
CPD-8692	27206.8	28339.6	17982.7	23536.8	32209.6	28462.5	20666.9	25773.8	19016	18035.6	19396.8	18342	10862.2	1	1	1	16493.7	11703.1	26792	27295	11313	10635.4	17924.4	24000.6	17310.7	11813.8	1	1	17273.5	23884.4	25498	20698.3	1	1	1	1	27419.9	38597.6	35477.8	34364.6	30738.3	35919.9	21209.9	25956.5	11752.7	24774.2	31243.7	32765.5	28690.6
CPD0-1326	1.82114e+06	1.74104e+06	1.12605e+06	1.22428e+06	1.18105e+06	881175	1.63e+06	1.53453e+06	1.10038e+06	749134	618087	647591	852388	765715	820239	783882	976734	1.45171e+06	1.46966e+06	1333438	683518	590635	823172	1.10885e+06	1.35777e+06	1269170	1.49757e+06	1.13349e+06	1.01457e+06	1.02932e+06	559313	1.37163e+06	708139	753203	1.3057e+06	885524	773775	870209	1571955	1351848	1508316	1.04502e+06	497034	523778	1.14328e+06	977070	778324	1.27876e+06	1363444
CPD-19447	1	31700.5	1	1	22347.4	26841.1	1	18157.2	36842.7	38317.9	18653.7	1	19102.3	18198	40005.3	13626.4	11609.8	1	1	1	13737.9	21468.6	1	25560.2	12378.7	1	1	1	1	1	1	1	11884	12424.4	18626.1	1	1	1	17149.5	24638.3	23303.9	23125.3	10728.7	1	1	1	1	1	1
CPD-8166	2091654	2.16301e+06	1.80036e+06	2.30105e+06	1.76261e+06	1.44122e+06	1.29245e+06	1.26385e+06	969104	973485	1.01965e+06	564693	1074645	1.5473e+06	1.00792e+06	889855	1.34017e+06	1.35367e+06	1.1238e+06	1.08087e+06	1.76888e+06	1.36251e+06	1.31334e+06	1.34956e+06	1.42862e+06	1.42199e+06	1.51039e+06	1.52583e+06	1.13081e+06	826542	1.38349e+06	1	1.28667e+06	1.64697e+06	1.29556e+06	1.17543e+06	1.12815e+06	1.22553e+06	1.52069e+06	1.15945e+06	2.04091e+06	2.00636e+06	2.71422e+06	3.05403e+06	1622523	1.92808e+06	1.60659e+06	1.8367e+06	1.11809e+06
CPD-20023	369907	362490	373401	348529	378425	363793	332921	315909	294803	303715	306752	290400	297001	278079	268475	256844	255211	244085	275628	284160	309266	318774	307472	304594	267391	241239	264175	272976	277458	288929	289385	267387	256256	240427	277279	291819	283355	299771	314402	325510	351618	347281	338657	321467	349981	372566	354684	337718	307257
PRO	12391491	13556242	20231218	20104990	11719939	11519023	6.17512e+06	6058356	5.41469e+06	5.29621e+06	4.71303e+06	4.57207e+06	4292384	4.03786e+06	2.61829e+06	2.48399e+06	14585446	14354874	14836214	14833018	11853895	10618390	9181943	7863272	11616654	11658164	10780361	10789379	2.73146e+06	2.84236e+06	6773696	5905338	22071628	22134580	14479602	14968913	9146303	9159321	13290521	13696483	13082075	11800707	18618954	18593560	2.64563e+06	2.49587e+06	4799960	5238910	3.7548e+06
CPD-8186	12004971	11936462	8783817	9143129	1	7241851	1	9832881	9186644	10355139	5.47293e+06	5.49813e+06	8407897	8399445	6778424	6669976	11067122	11401140	10011592	10257131	10886364	11430254	8379602	6.75094e+06	5.1361e+06	5.51105e+06	10618877	10688171	6.21155e+06	6.29332e+06	9025967	9314032	11966963	11905250	9979423	9938031	5.73657e+06	5.99034e+06	5717934	5525641	10586911	10625585	11896388	12846589	11691867	12095151	7167989	7017382	6.49833e+06
CPD-13929	54362.6	67462.5	59882	68331.9	55168.4	47938.9	48549	49604.8	46521.2	46044.7	40784.9	46317.6	40435.4	44414.4	52978.2	44224.7	46773.3	48691	53428.7	41151.6	43762.2	48008.3	47506.7	47401.5	40753	40950.2	41988.3	45762.9	38962.4	39951.3	36959.5	46826	41379.6	40085.4	42317.1	40441.8	53438.2	58623.2	58981.7	53159.4	66539.7	62771.2	64284.5	71589.6	67069.7	71301	72197.1	70723.7	62930.2
CPD-5881	40167.7	35168.9	29052.2	26437.4	31323.1	31940.8	49583.6	55181.8	27805.3	27670.7	29053.2	26226.6	47904.8	50777.6	77691.7	71949.9	43189.2	37929.2	22256.6	30283.7	82254	80546.2	61129	55535.2	37307.9	34047.8	32199	31663.9	34383.5	32513.1	37257.9	37887.4	38284.4	35054.1	65125.2	59486.8	25164.2	23487.6	28268.4	24180.8	37273.3	32972.5	33369.7	32871.3	52716.1	60283.1	51766.6	48376.2	34867.1
CPD0-1905	549114	601230	375530	371671	370585	233636	486924	487501	323918	194574	177943	177343	212647	202574	243976	187706	312965	437387	433347	395650	164127	165685	200059	329831	1	1	433027	318843	316776	293561	147995	413154	178289	210305	404764	219609	205151	223221	467972	408557	513341	288445	167830	173755	355970	242219	187054	376437	396191
CPD-7146	70362.4	1	56413	1	1	30714.2	73189.9	76546.7	64958	54170.9	68231.9	67901	54049.6	62880	79306.9	75078.7	69512.7	75955.2	47642	46978.9	1	53395.3	61180.4	63590.8	74284.7	69781.1	71178.1	69433.4	56756.3	52203	37048.9	1	48450.3	45537.7	56725.5	52045.7	1	89640.6	1	90797.3	78057.8	1	1	1	1	1	57345	56159.1	90456.5
CPD-4892	317211	339085	402554	417097	1	1	151189	152082	1	1	1	115436	135621	123512	394040	428900	336126	337150	1	1	1	1	1	1	353132	350422	1	1	117425	1	1	1	142601	1	1	1	232778	247835	427338	1	426341	539691	1	1	1	1	307736	297433	127568
CPD4FS-7	250026	232138	171818	166826	245730	256339	271090	238339	202513	288116	262882	192383	230877	226100	274421	206037	181844	157413	354215	282340	359965	230511	201998	128346	334714	296107	280988	321176	409264	440916	444371	333863	196636	255739	241032	265352	303233	316860	207664	144813	375924	266651	185738	175984	379528	308721	276157	305476	232254
CPD-12205	87631.4	15192.1	54074.6	1	1	42768.3	108658	252182	127918	175592	223472	197686	66368.3	142007	1	226626	1	1	191553	231210	89756.8	111152	204452	113839	184633	178832	118093	124511	381305	385171	133836	137892	59241.8	1	141784	148318	1	185842	242589	1	52914.5	36184.7	1	1	344335	360352	22461.2	22474.3	330666
CPD-14830	433073	37359.1	26104.3	26101.6	33883.2	33068.8	44354.2	45706.9	423048	475119	50559.7	43994.1	19768.7	18780.6	34823.1	24743.7	29184.5	810489	23270.9	16380.7	966804	883291	468871	1	58141.8	57893.2	16604.1	291596	1	1	10316	665022	723896	22974.9	47843.5	53187.5	16485.3	18075.2	378865	384144	23440.2	937143	50492.9	612832	455362	454814	10580.7	18660.4	289964
CPD-7854	1.10189e+06	1.02806e+06	597416	868812	804976	582259	568642	534716	32715.8	432024	483326	654332	465230	299080	17875.1	36769.2	535471	502753	501205	552178	73741.2	66995.5	767506	648194	89684.5	619163	102135	542000	128848	335544	497910	511976	44181.7	46693.3	1	1	139413	161874	209533	220180	722182	946896	463012	707659	592966	560433	520395	539280	635039
R-COCLAURINE	364314	429369	414401	429479	416782	395426	407356	408625	394097	365408	182774	170641	236632	219483	254711	234474	358841	330806	402373	372376	457069	419735	1	1	336260	323487	353890	338918	13698.3	262409	354501	126473	322730	332391	337583	326030	329903	341021	1	309522	463560	438382	467071	454533	257778	1	95823.8	163506	273581
S-TETRAHYDROBERBERINE	11166.8	11478.6	17066	22878.6	27420.7	26866.8	216179	209692	11706.5	137990	12413.3	255306	269276	19280.8	259661	255087	189295	194195	217745	230196	177779	169333	156920	135711	213922	206577	306959	308923	449744	453256	11089.8	247778	16838.5	10461.8	22839.7	22819.7	10990.6	239872	49787.9	276670	30509.8	233435	31333.7	32271.1	337523	339877	348544	339498	373029
CPD-16787	18831.3	29178.2	1	1	1	11211.8	35923.3	29494.6	1	11139.8	1	1	15974.3	10670.2	1	1	1	11008.4	1	1	25251.8	30249.9	22001.1	10317.9	1	1	16655.3	16964.2	1	1	21784.9	1	26573.9	10659.7	17234.1	23177.5	1	1	1	1	17106.1	16670.1	44961.7	34313.1	58614.7	57640.3	17372.3	11281.7	11189
CPD-19759	341998	279014	343581	502094	195959	147021	93815.9	81155.3	103256	237877	107005	116658	106300	109583	191925	190570	162845	211542	138917	183835	34701.4	46160.3	12194.9	1	171079	246334	171634	150540	154770	146208	30406.8	73836.4	92721	88578	28765	29701.4	169271	284587	445022	358980	473971	518105	303454	298936	10805.6	17145.1	350082	265974	162115
CPD4FS-1	43289.4	41678.7	35594.9	38289.2	1	1	17152.8	16688.2	1	11469.7	1	1	1	1	27255.3	35994.7	32269.4	32154.9	18069.6	1	25667.1	25290.2	28870.4	21317.7	1	1	17526.1	16682.4	1	10897.8	1	1	20039.7	13491.7	36520.8	33488.8	1	1	1	1	24294	19795.1	20888	20642.7	36110.9	35592.9	16038.3	11023.8	1
CAPSAICIN	6.36231e+06	6.59303e+06	2463006	2.37085e+06	1.72251e+06	1572743	4.96463e+06	5050887	3.81335e+06	3.88072e+06	1.9897e+06	2.08168e+06	2.61181e+06	2.73671e+06	3.758e+06	3824244	2.91977e+06	2.98455e+06	2.76639e+06	2.78569e+06	2.96671e+06	2.9786e+06	5461991	4869337	2480882	2595496	3.81291e+06	3818138	4233349	4275025	3.38131e+06	3.38628e+06	2.39815e+06	2.38207e+06	6.0572e+06	6064451	3.77675e+06	3775904	3185395	3.28011e+06	3.84237e+06	3923530	2085351	2.17895e+06	3806888	3.82903e+06	3998817	4.02528e+06	4831371
12-DEHYDRORETICULINIUM	330764	334481	71984.8	70081.1	17753.4	10865.8	30978.1	19857.7	114974	118569	52907	11348.4	1	1	57259.6	58344.4	112283	136846	10551.5	16175.5	1	17735	20422.8	80044.2	10903	1	76048.1	69545.6	33816.7	35715.3	45899.1	45267.3	85716.6	80018.3	17982.2	23130.4	98001.3	134521	60261.1	62673.4	11963.4	16140.5	59750.8	59874	53985.7	50237.7	27812.6	20443	18208.8
CPD-19726	25954.6	19932.2	12574.1	19094.4	33198.6	10751.2	47836.9	61229.1	33522.8	16297.7	14234.8	12884.8	81679.2	83696.9	118312	129373	10769.1	10763.4	10723	10657.7	11728.7	12507.4	21214.2	19410.6	29369.8	34541.7	22570.9	21199.9	22292.7	26590.9	20029.6	19424.8	1	1	23156.3	10993.6	17923.2	13166.3	13233.3	18824.2	10767.5	11026.8	1	1	1	43223.2	23509.5	31745.5	34513.7
CPD-19816	51981.4	1	12235.1	11943.4	20138.1	10751.2	78083.7	130731	58716.9	16297.7	85626.7	88345.3	148425	62247.8	171068	195064	1	10495.5	10723	48932.6	162938	85003.8	187669	179088	74039.5	64415.7	19127.7	15866.2	66484	26590.9	19668.1	19743.4	26880.6	33726.7	23156.3	33159.4	1	24357.1	1	1	1	1	23590.8	23269	1	1	55275.6	1	1
CPD-8767	317211	339085	402554	417097	1	1	151189	152082	1	1	1	115436	135621	123512	394040	428900	336126	337150	1	1	1	1	1	1	353132	350422	1	1	117425	1	1	1	142601	1	1	1	232778	247835	427338	1	426341	539691	1	1	1	1	307736	297433	127568
CPD-9440	108341	15691.2	74354.9	12137.2	97577.8	97467.8	98162.1	17348.3	17986.7	1	86346.3	82527.1	11196.1	94730.3	84125.4	137039	115052	109601	1	105829	23640.2	21543.4	119884	182214	112340	112391	75558.4	17521	11295.7	51852.5	52672.4	46930.2	84823.9	64117.4	89650.4	90472.9	116282	121120	129404	135720	182671	1	150455	155155	36571.1	45395.6	1	56645.1	99120.7
3-OH-BENZALDEHYDE	1432960	1.67281e+06	1.7404e+06	2.11052e+06	1.63293e+06	1.07304e+06	2.08853e+06	1.89313e+06	1.31941e+06	1.84035e+06	1.30494e+06	1.32986e+06	1.55376e+06	925237	1452978	1.4583e+06	1	1.80315e+06	1.41878e+06	1.56402e+06	1	1.63779e+06	2.10656e+06	1.37323e+06	1.24029e+06	1.55374e+06	1.24935e+06	1.81861e+06	1.83199e+06	1.78305e+06	1.22245e+06	1	1.23908e+06	1.19296e+06	1910545	1896844	1.09564e+06	1.38125e+06	1.5303e+06	1.6891e+06	2.10833e+06	2201183	1.47821e+06	1.43767e+06	1.12066e+06	1.71261e+06	966096	836188	1.41701e+06
L-1-LYSOPHOSPHATIDATE	13353.1	12807.2	62838.8	78595.6	26819	24967	42456.7	29302.4	38445.9	54153.4	85935.6	75942.6	38603.2	35899.4	29394.2	63527.8	36464.4	33882	56055.8	47942.9	1	1	23285.8	22034.2	53417.6	48319.3	38530.2	36543.7	48113.8	45965.6	22446.1	30011.3	25148	13843.1	1	1	42474.3	61018.8	69951.5	63281.7	11571.7	17731	17263.2	11994.2	50892.5	50140.1	39753.8	30361.2	61076.1
CPD-4945	49166.8	48506.8	60780.2	67389.4	65815.1	64396	50603	45029.1	62649	83963.8	128569	127934	67815.6	69039.5	84326.3	80467.1	52480.3	34453.2	50434.5	60455.2	69585.8	76568.3	93125	51380.6	79283.6	89293.1	65383.2	62388.6	109152	1	46462.7	44977.2	118726	112873	44366.3	44781.8	84082.3	96096.1	107373	105248	37295.6	34125.2	1	1	90959.1	89941.6	82798.6	70827.8	1
CPD-13540	630101	344498	350992	365102	583140	245521	548933	520280	375317	481109	409506	407492	434045	254913	270316	271919	267177	403678	563521	631608	259741	291415	1	1	513033	411761	375544	360398	455689	445383	1	163189	735434	699715	408268	429201	745497	867872	637701	624628	320135	346630	611912	619432	124185	1	1	1	484438
CPD-1905	49166.8	48506.8	60780.2	67389.4	65815.1	64396	50603	45029.1	62649	83963.8	128569	127934	67815.6	69039.5	84326.3	80467.1	52480.3	34453.2	50434.5	60455.2	69585.8	76568.3	93125	51380.6	79283.6	89293.1	65383.2	62388.6	109152	1	46462.7	44977.2	118726	112873	44366.3	44781.8	84082.3	96096.1	107373	105248	37295.6	34125.2	1	1	90959.1	89941.6	82798.6	70827.8	1
CPD-9020	108783	122122	124365	106796	64833.7	70300.6	90104.1	92893.6	90260	82173.9	52740.5	67995.6	50420.1	59043.9	103795	109701	102809	107698	106291	108185	101998	97701.1	73106.7	82327	114656	113966	70434	73991.9	72993.9	81928.7	52210.6	45076.2	160709	164779	89184.5	99738.9	110608	95573.8	136267	144545	1	1	153370	157167	1	1	77666.2	80397.5	97319.5
CPD-12621	1	1	1	1	1	1	17861.7	19218.7	36710.6	26919.6	37933.4	44891.4	29514	37713.4	22592.1	21203.7	1	1	1	36504.2	34662.3	19818.6	30756.6	30069.5	28296.2	21788.8	21508.6	19273.3	31912.5	36277.9	20889.9	26534.3	11736.5	10591.7	1	20103.2	32496.2	32074.2	34017.8	43482.5	11364.8	11033.8	1	1	11670.5	11429.3	29311.8	22290.1	51292
CPDQT-414	156173	369964	340551	342644	40239.6	43032.9	130177	136291	1	28208	23699.2	109665	1	1	1	10368	51687.7	41155.2	16195.9	92269.4	11652.8	253625	73726.9	82963.5	1	97060.8	221579	58182.8	1	1	1	81383.7	180051	190816	27261.6	15715.7	1	1	129214	154678	24825.9	190131	446894	442040	10968.9	30305.8	1	1	1
CPD-423	130736	113031	26133.7	87478	163300	175589	128277	108745	112960	99312	229076	230174	128731	131160	62865.8	161953	107971	120723	110932	152570	39106.5	105892	129196	74633.3	198688	194363	133790	127368	74311.6	169662	118149	103369	105183	102156	15706.7	101893	140452	178989	185462	175104	64048.8	64387.1	75463.1	73001.1	54953.5	57927.5	53465	58088.5	192698
THZ	1	16666.7	18821.1	25236.7	13089	16041.6	1	27073	25379.7	30178.2	1	30908.9	44635.2	54561.5	22598.7	24156.7	13887.3	1	26476.5	25606.1	11709.1	1	1	14090.7	23027.3	28784.8	14257.8	14270.7	15697.6	12740.4	21135.5	22922.8	14206.9	16422.9	1	1	39091.1	1	1	27234.4	25106.6	24170.4	15192.9	14793.1	21184.7	28518.9	17635	24514.6	26096.7
CPD-6141	345764	454862	10191.4	162157	607698	662364	266896	320004	420933	407511	412834	530350	38648.7	38327	99956.4	21583.9	173147	168148	268639	334208	58890	54871.9	81089.7	48496.5	146685	151292	110029	111728	380034	343509	183087	188702	106793	108885	139951	111597	517938	439996	192509	232749	211998	238064	133567	136446	37727.7	75570.4	442180	452715	415766
CPD-6365	1	1	11969.1	1	44330.7	41531.8	33234.9	39572.8	28064.6	29037.4	52811.7	47413.3	65891.3	65924.5	48670.8	50550.3	21295.7	19784	32633.6	30293.4	24599.2	28551.8	41237.8	36095.8	32220.5	38041.5	36916.3	38334.8	72528.3	72061.7	41470.3	38212	28982.8	22257	19406.4	13421.2	50096.3	55075.2	31650.4	32864.7	27367.7	1	1	1	70065.8	78032.5	62883.3	1	80587
CPD-6995	1	1	1	1	3.59995e+06	3.56203e+06	1	3.49529e+06	3328590	3.38009e+06	437083	751723	300498	2.68581e+06	628972	714005	2.28139e+06	565765	3111003	3.31842e+06	661069	312710	276658	967993	1.13712e+06	152204	1.12858e+06	332190	493936	869430	192269	1.10884e+06	2.74857e+06	2.42975e+06	213982	215137	1.10265e+06	1239105	2.55899e+06	568285	3708216	3811498	1	3509503	1	1	1.21451e+06	1.20785e+06	3.16399e+06
CANAVANINE	39925.6	37683.9	46548.4	39973.2	36325	32957.6	21414.9	21343.4	72207.2	63744	37358.8	32802.8	26563	26360.3	44490.1	37592.4	26533.8	21990.9	29677.3	30616.2	16000.4	11477.1	37946.4	37791.7	17727.2	12375.2	33159.3	32255.2	33868.8	32457.5	20725	27449.3	26444.2	25543.9	39420.9	41612.3	11918.7	12457.6	33768.7	31244	38998.4	35340.9	14575.8	19129.3	36758.5	43461.8	34425.7	32856.8	59642.3
GLUTACONATE	1.43332e+06	332159	1.21092e+06	1.1835e+06	1.58748e+06	1.41605e+06	1.26635e+06	1.08868e+06	1.10518e+06	1.09001e+06	1.46792e+06	1.26408e+06	874784	830481	873671	1.0434e+06	1.01151e+06	914941	972705	1.16982e+06	746052	894432	997693	638308	1.13644e+06	1.11969e+06	1.21522e+06	1.14199e+06	1.29249e+06	1.2456e+06	846766	933645	927560	857019	725872	667785	1.09087e+06	1.49858e+06	1.65123e+06	1.40567e+06	351824	337126	226803	221545	397502	363815	283765	317702	1.6876e+06
CPD-7079	74891	70403.3	258746	237191	142151	149009	59278.3	43633.9	54750.5	63943.1	247552	1	180449	16410.4	298047	1	1	215887	62368.8	62653.2	21613.3	215219	275593	274346	1	1	350311	335365	22192.6	23184.8	185227	1	246577	252709	110037	112252	34235	35350.3	230637	246922	78464.9	67941.2	54800.9	58967.4	1	1	59724.6	48338.1	297437
CPD-14076	111517	127775	147379	102144	113006	135087	139940	142203	125483	133982	115456	122455	116705	122589	117163	117744	118370	124973	121500	120043	101940	111035	105751	111518	115153	100500	99651.3	90777.5	87733.8	110625	105881	107721	104996	111459	116702	135528	126250	132805	134770	141330	134397	130552	124486	124394	137670	142031	145532	152547	126655
CPD-9544	1.09314e+06	1.08089e+06	960875	985590	380105	386517	247427	833990	797127	194926	1.55571e+06	1.67184e+06	1200227	1.15383e+06	1.63238e+06	1.83525e+06	367762	355467	211749	213963	181267	189627	2.09897e+06	2158044	2.76813e+06	2.7664e+06	2.27611e+06	2.15746e+06	2.36992e+06	2549361	176284	639929	2.14131e+06	1.67355e+06	513125	500646	1.44706e+06	1.39974e+06	1.89932e+06	1983716	169024	184914	1.02317e+06	1.09808e+06	2.47272e+06	2.51065e+06	935154	887978	1.45991e+06
CPD-14053	102050	98706.3	64099.2	19194.2	93765.1	87021.9	87602.3	80019.1	56292	21342.8	19818.4	65051.8	79154.7	77621	29154.7	21769.4	89877.9	93089.3	35000.5	85891.7	12825.1	46213.8	41199.6	43197.9	22178.8	90442.7	69904.2	60505.4	34436.9	40719.8	37282.9	44585.6	68336.7	55321.8	66210.5	26790.7	41710.5	109516	31603.7	36827	141102	141550	128955	134182	16279.6	54035.7	70313.1	71566.5	1
L-PIPECOLATE	5.77547e+06	6.10352e+06	5607628	5501089	4.2095e+06	4.26484e+06	4765592	4.81167e+06	4481421	4.32956e+06	3.22217e+06	2.9469e+06	2.17315e+06	2.0818e+06	2.40695e+06	1.96567e+06	4182093	4.01906e+06	9609234	10168590	2.29173e+06	2.08106e+06	3.83429e+06	3.20106e+06	3842260	3800874	2.71583e+06	2.75697e+06	8663408	8862228	4.77599e+06	4.46712e+06	5728528	5.7974e+06	3.42656e+06	3.10609e+06	4.66468e+06	4.58093e+06	4.53658e+06	4720199	5.31461e+06	5042843	3.82211e+06	3.86596e+06	1622812	1624065	3.33878e+06	3.62426e+06	2.52054e+06
CPD-412	26725.4	1	45942.7	37685	58871.6	75747.2	36962.9	44448.1	60800.1	69758.8	115211	126369	69897.2	86961.1	1	80955.7	32305.9	27826	66019.4	80414.2	33478.2	41433.9	38490.6	44210.1	78541.5	81978.4	58909.5	59540.7	107326	93904.3	51457.1	54587	25328	27537.5	41110.6	36224.1	93473.3	82072.1	100110	105878	77479.6	68452.4	1	1	108005	122134	66393.7	62142.7	113609
CPD-19725	828219	809022	2.35108e+06	2248939	338078	428192	593845	568947	475419	595596	1.29622e+06	1.19862e+06	835312	949549	934161	1.24978e+06	298770	295376	575774	551264	575941	639081	1.65265e+06	1.69175e+06	1.81808e+06	1.99979e+06	1.67795e+06	1.67881e+06	1.98485e+06	1.9267e+06	522546	582131	1.399e+06	726648	363032	358188	949104	1122411	1.49572e+06	1.35988e+06	458809	485430	870207	810349	1898411	1.83471e+06	706638	639810	1.1045e+06
CPD-4161	34597.8	51556.5	37214.4	46133.1	41602.4	33995.3	33841.9	27917	30501.6	24166.1	1	18330.4	19331.5	10671.6	18455.7	17627.9	26342	17458.2	30673.7	18517.6	10196.3	17659	23026.1	16343.4	30178	28372.5	24211.6	26762.1	17628.2	24351	1	10581.9	16044.4	17036.1	11188.5	17773.7	23301.7	26911.8	32472	33117.5	12447.8	33952.8	30482.4	32671.4	34167.3	36071.5	40968.3	31756.3	33879.8
6-O-BETA-D-XYLOPYRANOSYL	45850.1	43024.6	11457.7	1	55339.8	65304.7	62437.1	69600.9	34422.5	30159.5	124706	143744	97335.4	95714.7	214524	230193	75772.8	81408.8	27960.5	50661.7	27370.7	34104.1	27623.5	79406.1	158227	41454.1	45787	51161.1	16361.8	10835.8	67860.3	66053.8	51263.5	50535	45821.5	51025.9	28284.2	28154.9	198802	57928.8	119405	29615.8	43333.8	45130.2	34568.8	202689	16633.4	22674	246338
2-O-CAFFEOYLGLUCARATE	295443	292694	191796	191547	262574	266723	293109	284844	145298	175616	297224	232739	205882	202372	142542	111925	198604	172387	401656	319085	356454	261968	290596	206662	250888	221045	238632	269841	245259	250800	394652	355234	191037	237123	405740	421843	260910	242011	252879	211619	284628	223419	189649	186798	359269	274572	182934	199641	163669
BACIMETHRIN	268773	321239	313914	313337	79051.2	75327.1	116546	236736	71477.1	68999.9	124208	121829	1	1	18036.1	11668.1	189521	174912	51633.5	131629	109814	109138	133398	112159	114351	112149	13863.2	12036.1	1	1	1	1	100030	142591	211006	192390	217175	99210	437035	477536	101162	93971.5	669306	470271	1	1	1	12703.8	41599.8
CPD-9790	397872	404034	251434	303907	1	374936	398776	396748	1	1	117000	118884	1	1	1	1	453458	328538	410629	401459	1	1	98272.8	101996	218569	201238	200568	196578	168194	189330	397937	579623	130341	127512	1	1	387469	393240	300126	300809	420504	402403	339220	314153	273503	291543	334118	328848	222718
CPD-12282	1	1	1	1	1	1	10823.1	15604.4	1	1	1	1	12135.5	16768.8	18225.3	17375.1	1	1	1	1	19449.8	17217	1	1	40957.2	33023.3	1	1	12081.9	17551.4	30045.3	28638.4	20707.2	1	60609.3	62082.9	25070.1	16568.2	1	1	1	13251.9	1	1	27441.5	26011.6	17254.8	17647.4	22037.6
CPD0-1314	398831	335474	242502	271036	249069	183474	344975	340150	242242	166378	121358	124548	170054	154280	163301	145321	202315	325290	303054	287602	143518	118401	169398	240755	264454	251604	314865	240626	196534	197982	92132.6	278721	139525	159334	283514	171074	161625	169593	332179	290754	358368	238015	95810.5	95939.1	271537	205105	167121	295588	313092
CPD-9950	1	1	1	1	32602.5	26922.8	27399.4	18360.3	19016.6	35883.3	35518.9	26870.3	33370.9	5346.07	16291.8	1	24254.9	17854	27990.2	1	1	1	1	1	1	1	10438.8	11398	43055.6	1	1	1	1	1	1	1	6725.87	24252.7	3052.81	19432.8	31426.9	28800.2	1	25335.7	32390.2	26269.7	50509.2	41749.1	28738.1
CPD-6948	91454.4	107727	89217.9	103014	94956.6	85088.7	73679.8	69938.5	67669.1	67330.4	52733.6	60168.3	60890.7	50995.4	55010.6	65250	64860	59794.7	69380.6	58942.4	56332	73122.6	58414.3	55299.2	79544.1	71311.7	74853.4	69440.6	67116.8	65918.4	31046.5	40536.1	47071.1	58318.1	44056	53575.2	71719.9	79060.7	82696.7	81549.3	73843.5	86330.5	76315.3	97219	93446.2	103599	106912	93988.4	96749.9
CPD-7390	97381.8	123476	128515	125293	112767	111615	103977	100472	109447	96810.3	82546	104204	63454.1	59122.1	48336.1	53012.5	83980.9	77603.7	101089	104897	126167	128769	56796.6	50750.9	74077.4	73362.3	59772.4	60868.4	49726.1	52916.1	39985.8	46111.4	109338	110080	100681	84393.4	76756.8	73612.9	85305.7	94301	119451	129915	132575	134871	38085.7	39508.4	47989.6	50261.2	82157.6
POLYNEURIDINE-ALDEHYDE	121442	123956	129164	127312	19732.4	21189.8	16893.2	11614.7	271328	248590	98066.4	100696	68612.2	82310.2	86879	96327.8	123508	118918	126342	139153	82524.8	78885.7	18387.4	99245.4	100828	106325	79352.7	79502.6	42326.7	44693.1	103284	96429.9	99426.7	92325.9	51315.7	57289.9	117455	17356	24414.7	1	131531	1	108941	107546	78720	84091.3	97987.1	91800.3	1
CPD-3941	34597.8	51556.5	37214.4	46133.1	41602.4	33995.3	33841.9	27917	30501.6	24166.1	1	18330.4	19331.5	10671.6	18455.7	17627.9	26342	17458.2	30673.7	18517.6	10196.3	17659	23026.1	16343.4	30178	28372.5	24211.6	26762.1	17628.2	24351	1	10581.9	16044.4	17036.1	11188.5	17773.7	23301.7	26911.8	32472	33117.5	12447.8	33952.8	30482.4	32671.4	34167.3	36071.5	40968.3	31756.3	33879.8
3-BENZOYLOXYPROPYL-GLUCOSINOLATE	712213	709732	584584	611565	431575	449650	599704	558065	467492	518748	528123	522838	466126	432183	469175	584240	547505	512611	540686	526969	483593	472980	571202	563658	527448	520472	500587	520779	452728	447092	435977	363601	549003	443714	549043	559675	525442	518815	560935	589010	602650	629536	566748	566391	590572	579562	553171	528720	598461
CPD-15318	92584.9	118014	192841	196849	12675.8	206478	247805	276196	254771	127360	69029.4	71678.3	289825	290956	188331	187956	230233	217571	224645	191743	202696	176222	77227.2	182793	162016	154840	176590	183974	111656	117641	182024	161723	159848	193694	231506	227262	191943	101394	85663.6	147196	223373	228590	103076	90284.4	130017	148363	143591	224017	96002.6
CPD-10051	2.60546e+06	2.37643e+06	1.47367e+06	1	2868688	3.29979e+06	1.1247e+06	1.13009e+06	1.48763e+06	1.51653e+06	636143	666119	2.55126e+06	2.50508e+06	1.12708e+06	1.17229e+06	1.28321e+06	1.32241e+06	1.99216e+06	1993911	1.58502e+06	1.55216e+06	1.11279e+06	1.03986e+06	1	1	1.38474e+06	1.25164e+06	1.74289e+06	1.80622e+06	2.26344e+06	2.24477e+06	1.96453e+06	1.95185e+06	3983418	4.10069e+06	1.81691e+06	1.85081e+06	1.64035e+06	1.7571e+06	2.82819e+06	2866981	2.00833e+06	2.00236e+06	1.03107e+06	1.02338e+06	2.50829e+06	2592218	1.12624e+06
CPD-19489	60744.2	93741.7	113910	108437	82516.6	100157	64270.5	80997.1	104073	112267	53089.7	94411.8	94279.4	93218.6	66750.8	78632.8	66274.9	58992.9	90739.1	89731.5	42953.8	40814.4	45917.3	45209.8	72294.7	76577.5	64951.7	72650.4	81417.1	71114.6	63944.4	68840.9	59119.1	63476.2	55224.6	50554	89395.5	60023.1	74742.4	115087	104880	120360	75158	77294.3	92929.9	115211	81563.9	87587.4	100980
CPD-6643	73227.3	81682.8	1	1	1	1	58335.2	60814.8	25376.1	20277.3	1	1	1	11049.2	44020	49419.5	17984.2	16949	1	1	19541.3	11351	66644.1	77195.7	1	1	25407.3	21743.6	26134.4	25442.2	18719.5	11315.1	1	1	62087.7	69694.4	27654.9	19887.2	1	1	22208.8	27901.6	1	1	24602	19769.3	30543	33266.7	52958.2
CPD-12665	1	1	1	1	33967.2	45817.5	35230.9	21856.2	40076.8	34765.4	215853	233663	27238.7	16173.4	96259.8	123329	16150.5	10939.1	21354.1	29728.6	1	1	89212.8	10801.3	65977.2	73582.1	10670.4	10405.9	91944.8	71653	15926.8	26184.6	1	1	22280.8	20077.6	28928.7	33395	58281.4	75075.4	1	1	1	1	92732.5	148823	11837.1	38289.4	164095
CPD-15373	1.84511e+06	2.3691e+06	1.35993e+06	1.27741e+06	2.01864e+06	2.06954e+06	2139982	2549203	2.29679e+06	2.29314e+06	1.72868e+06	1.9561e+06	2.71759e+06	2.68922e+06	4.73729e+06	1.8929e+06	2386150	2.26794e+06	2.58614e+06	2.82684e+06	2.74596e+06	2.86268e+06	2.27987e+06	2.13122e+06	1.6703e+06	2.55952e+06	1.57822e+06	1.56336e+06	2.40676e+06	2264626	2.05246e+06	2.10931e+06	1.63856e+06	2.74097e+06	3023665	2.77669e+06	2.03148e+06	1.75755e+06	1.77374e+06	2.07708e+06	2.12049e+06	2.16202e+06	1.75155e+06	1.74586e+06	1.45554e+06	3.05904e+06	2327760	2.4195e+06	2.09073e+06
CPD0-2298	1	1	15413.7	1	12416.4	13303.1	11531.3	50113.7	1	22175.4	15941.9	30093.7	1	12211.7	11878.9	21138.2	14117	12585.7	12594.6	1	1	1	1	1	14784.8	12047.6	1	13213.7	17343.3	23311.8	23195.9	14330.5	10854.8	14188.5	1	19337.9	15480.2	16061.8	31286.7	31477.1	28950.6	1	16410.8	11770.1	35213.3	20737.4	74984.2	72196.8	64005.6
URATE	1	10341.6	1	1	39592.8	35178.4	39761.7	40619.1	49026.8	10773.9	145736	167392	38701	20910.3	100078	109252	23502.4	10953.1	29677.2	42749.3	1	1	14940.9	13512.9	12365.7	55234.8	23138.4	22581.1	94997	74249.1	16753.2	10760.7	15288.3	1	1	1	14079.8	27643.6	15534.8	73468.2	1	11039.4	1	1	76019.6	143184	35581.9	34955.7	148958
CPD-3762	129874	145557	71111.1	51898.6	14114.8	118757	112578	19569.1	62910.7	50908.3	51446	55351.3	61738.5	51698.6	49141	50612	108590	104373	111669	108514	105381	108708	59636.3	86909.8	57981.6	95212.4	51283.9	50852.6	33735.9	31309.7	86959.7	92189.6	97259.2	50457.1	72651.4	12757.9	84952	65451.2	92215.5	11227.3	20402.2	143894	19038.9	19073.3	95531.4	104521	44328.7	65455.4	94091.2
CPD-14891	34597.8	51556.5	37214.4	46133.1	41602.4	33995.3	33841.9	27917	30501.6	24166.1	1	18330.4	19331.5	10671.6	18455.7	17627.9	26342	17458.2	30673.7	18517.6	10196.3	17659	23026.1	16343.4	30178	28372.5	24211.6	26762.1	17628.2	24351	1	10581.9	16044.4	17036.1	11188.5	17773.7	23301.7	26911.8	32472	33117.5	12447.8	33952.8	30482.4	32671.4	34167.3	36071.5	40968.3	31756.3	33879.8
CPD-8048	459196	466204	16090.5	154347	215916	215813	67320	62697.9	51247	57137.6	1	474521	222036	222439	368559	54759.8	51043	84114.9	40734.2	383990	273237	288770	10665.9	175309	51800.6	708133	48324.4	48188.2	271198	273588	1	158063	74152.3	70493.7	1	240135	41357.6	679605	87572.6	149090	23471.8	11042.9	51772.4	48092.9	22437.3	17800	233470	227150	1
3-METHYL-1-246-TRIHYDROXYPHENYLBUTAN	1	1	1	1	1	1	85324.5	85893.3	143425	153743	97047.6	111384	1	1	125033	136384	81482.4	129060	1	1	26132.3	1	92507	93210.2	1	1	93387.8	85930.2	1	155925	1	77046.2	102666	97632.1	1	1	155748	164139	1	151106	137092	138613	59365.9	59894.1	1	91873.2	1	1	1
2-KETO-6-AMINO-CAPROATE	119621	153195	59495	68472.2	209487	206096	1	126759	43834.9	36699.7	52051.1	18908.5	72706.4	72030.4	63977.8	54599.9	72467.6	79450.9	88603.1	95164	231430	234990	129131	93368.1	77387.9	75345.1	70719.6	62092.6	31898.7	53583.2	1	69484.6	152812	149291	191310	177269	59839.8	60361.8	160384	172539	209804	198067	106007	108133	73546.1	38386.2	92631.8	115496	10694.8
CPD-1825	92584.9	118014	192841	196849	12675.8	206478	247805	276196	254771	127360	69029.4	71678.3	289825	290956	188331	187956	230233	217571	224645	191743	202696	176222	77227.2	182793	162016	154840	176590	183974	111656	117641	182024	161723	159848	193694	231506	227262	191943	101394	85663.6	147196	223373	228590	103076	90284.4	130017	148363	143591	224017	96002.6
2-D-THREO-HYDROXY-3-CARBOXY-ISOCAPROATE	239568	249975	90090.1	86986.7	72814.3	72791.6	199484	214798	164122	151179	96869.7	94132.7	111411	130241	164075	158721	111752	108846	107621	96967.4	149251	122057	231568	255843	94214.1	81940.3	149778	156215	162684	163557	177549	155338	76971.1	74586.3	229300	245761	157255	145066	113503	110966	134139	131416	62472.6	59530.5	182279	185373	176619	176450	204899
CPD-4563	18206.1	23608.5	62005.5	24561.3	10435.8	11510.1	38818.7	31854.5	18010	17570.8	16904	23620.7	1	1	23553	11872.7	1	97212.8	11839.8	22216.9	11779	11356.3	111987	73109.5	17554.1	17179.8	17821.8	70345	29735.5	36578.1	39593.7	44354.6	16431.2	41398.4	1	1	11872.5	1	1	1	1	10597.7	16510.2	22174.4	11461	16722.9	10787.4	11232	22471
CPD-9280	1	282922	1	246671	1	1	176131	168116	194533	177114	117170	128452	63357.8	59760.8	1	1	1	1	1	83903.6	1	139037	1	60066	108874	109451	69032.8	77542.4	1	1	1	1	165624	168106	157425	155860	155933	143941	153948	169841	166380	155020	227105	234844	1	1	1	1	106780
CPD-7108	361146	390744	355127	645775	283230	298154	861626	819511	708038	803536	365721	339292	1.47031e+06	2011416	330367	336456	315151	1.25943e+06	1.16966e+06	337831	268987	270886	784027	535571	864267	1.03635e+06	605218	608073	1.74577e+06	245103	150462	1.11129e+06	346226	346899	342886	360137	1.3332e+06	115071	408555	402226	442518	452208	327576	332933	166521	1.03161e+06	200828	110182	878460
CPD-20012	583155	609004	684954	661645	757664	945247	763467	741231	961548	1.00579e+06	1.0574e+06	1.11299e+06	887412	1.02293e+06	940530	1.04736e+06	751737	635423	793215	942532	620999	614697	600190	472330	866830	889673	826433	840630	1.18069e+06	1.06322e+06	716024	728598	625036	649389	575329	542592	926072	833642	1.02862e+06	958332	842452	842437	621041	617599	991806	1.14332e+06	846747	870816	1.28316e+06
CPD1F-98	1135438	1.24676e+06	757068	746298	779847	474288	982522	977352	654547	387540	342888	378676	413120	391274	484303	386965	636201	882857	882056	807446	327308	335462	406605	667181	794069	748319	915374	707268	613496	596096	287790	835953	373402	419616	803461	438049	405515	469282	967567	825160	1.03551e+06	571080	341992	346159	720745	498205	365935	785757	790746
CPD-19817	1	1	134219	117677	1	30404.5	1	44987.8	1	1	55612.2	64326.9	35956.6	1	1	1	1	1	1	1	1	1	1	1	162040	1	1	1	1	1	1	1	1	41126.8	16527.6	1	115768	104229	156298	167438	153839	161373	58559.8	64056.8	1	1	116628	116629	74211.9
CPD-703	2.39019e+06	4.14629e+06	4653648	4.56175e+06	1	4082667	3.55188e+06	4.41855e+06	5420829	5470090	1	1	4.89938e+06	1	4.19908e+06	4731886	1	3868681	5.06512e+06	4.43319e+06	3446691	3.02704e+06	3.371e+06	3.93306e+06	4213897	4.4953e+06	4.12025e+06	4310043	4.2517e+06	4468760	4.46769e+06	4.34529e+06	1	4243041	3.74689e+06	3240792	4.87839e+06	3017509	3.1515e+06	4792232	4758894	4604995	3.41496e+06	3.53152e+06	4.06918e+06	1	3.27973e+06	4195705	4.3508e+06
CPD-12381	78101.2	77833.2	78352	82067.3	148664	148999	89856.3	87960.5	129070	118682	140034	123813	88143.3	89610.1	96754.7	91945.8	76052.6	72610.4	129308	131443	102854	89034.2	84147.3	83285.6	104438	106637	110178	114789	197079	194131	124210	101904	103576	100180	63491.1	63772.2	144217	130489	109747	111652	119054	112409	73207.4	76965	107901	109140	79121.6	89897.9	160435
CPDQT-16	160604	143554	53654.1	84041.5	74356.2	33623.3	75231.3	63397	44956.6	18786	19346.5	24232.5	21451.7	19115.3	27633.3	17898.1	45769.4	65769.8	53099.7	55600	29531.1	12031.6	23061	61807.9	65291.6	75561.6	93724.5	78231	59664.8	50013	17823.6	51713.5	21866.9	20143.3	57343.1	27333.1	30160	35408.8	86853.3	71750.3	112994	51052.9	19944.7	27720.5	79643	37353.1	31048.4	68891.4	110024
GUANOSINE_TETRAPHOSPHATE	101535	104424	57947	54709.9	63333.7	30268.3	89135.3	83678.5	37333.5	26590.2	12391.8	18793.7	33223.6	19733.1	22620.1	26808.4	33780.8	72866.3	74913.6	51282.7	23866.6	17947.6	28701.4	43600.2	58925.1	48769	77285.9	42691.8	29583.8	29462.2	1	56317.1	20109	19875.5	64256.8	28703	20879.9	27537.1	78184.7	66677.3	88422.8	47756.6	10884.1	11805.7	65363.4	42623.2	27590.1	68266.3	75900.1
CPD-11828	385527	356731	139429	156342	293541	293518	137413	123648	217543	184981	84991	54292.8	151757	144092	83130.1	77629	117024	122319	189955	188486	223233	213548	205676	197081	108699	94492.9	104297	99492.1	57018.7	52420.7	105283	96503.4	133263	133686	166643	167186	111166	118533	109808	106637	333329	356149	365707	375876	92462.3	98032.3	110033	108353	69181.3
5-P-NITROPHENYLTHIOADENOSINE	121432	123703	229910	211525	186732	213710	247598	283279	156166	146252	488502	547525	126511	132403	552419	641883	222531	232237	173581	218087	132873	127813	171892	110422	273044	277573	331213	333766	302257	268352	428889	449094	162427	169029	121836	113418	318551	311175	309977	339572	201019	208516	187761	187254	606473	707721	418043	362704	573752
CPD-12914	1.94845e+06	2.26895e+06	1.42665e+06	1198940	1.62251e+06	709058	1.44137e+06	1.25505e+06	992374	496936	657938	655654	316055	474550	960762	448858	1.20899e+06	1.24144e+06	1.13546e+06	1.1895e+06	502827	622336	442651	992102	1.19839e+06	1.09901e+06	1.294e+06	1.10005e+06	580839	932784	551206	1.10154e+06	482268	575587	1.25856e+06	573975	745374	679248	1.47885e+06	1.35221e+06	1.48618e+06	970778	682474	687445	1219170	636388	606160	1248813	1.36009e+06
CPD-14553	36198.1	41313.8	13910.9	20249	17459.7	1	35773	21463.8	1	1	1	1	1	1	1	1	1	10935.3	18246.1	10754	1	1	1	1	17519.6	1	11790	1	10555.6	1	1	15231.8	1	1	16563.6	1	1	1	25393.5	17960.4	26378.2	1	1	1	10225.1	1	1	1	22416.3
CPD-13571	107513	106503	108659	110258	176556	170044	155624	151367	134261	140820	101046	122366	130226	120360	141154	112625	100048	102016	120934	120621	119898	116545	132625	102560	151750	149038	199303	200781	316523	322697	154720	156797	117872	111916	89185.6	79808.7	168812	168769	119472	120701	76167.6	133454	101614	102670	241341	236226	157185	157912	189676
CPD-9789	18028.5	26454.5	39525.4	31920.9	34626.8	31448.9	27216.2	26667.9	38147.2	35828	1	1	11219.3	1	27019.5	17501.5	39155.9	37345.8	16255.5	1	1	1	1	1	20920.7	20065.1	1	1	1	1	1	1	10918.4	11304.5	1	1	16715	17158.7	16620.4	16891.5	31223.1	24368.5	23367.1	12750.5	1	1	1	11583.6	1
PORPHOBILINOGEN	10881.7	1	10492.4	17082	17695.1	12713.7	19177.7	18739.9	20769.1	12270.2	22830.1	63564	37369	45571.4	62222.3	36195.8	1	12170.1	27437.7	31046.4	20502.1	29252.9	25398.3	12625.9	36403.8	28603.7	21628.7	11181.3	29780.9	28710.1	20709.1	17927.6	36177.2	50315.3	22910.4	18040.9	20967	17412.1	26559.6	10894.1	1	1	10969.4	11896.9	44426.5	34159	36166.7	39018.8	34731
CPD-13031	1.86651e+06	1.77799e+06	812331	773517	795441	860917	761918	657362	646264	882896	745068	710720	353166	353674	580621	432514	754386	759237	837786	735561	1.08472e+06	981900	1.07199e+06	564097	666894	676987	608245	611427	404626	407260	473730	403892	998388	941824	1.01291e+06	1.08307e+06	674873	860196	1.23974e+06	1.06232e+06	1.0536e+06	1.05895e+06	1.27548e+06	1.28174e+06	373461	340806	479146	435931	387391
5-FORMYL-THF	30950.4	41497.2	82924.2	95341.5	1	1	47972.8	28535.3	62778.3	78423.1	1	1	33796.3	28520.8	49155.8	22307.9	73881.9	64010.8	82915.5	81129.4	38455.4	30142.1	1	1	1	1	36184	28727.7	1	1	67295.3	76347.5	101333	94397.9	1	1	1	1	1	1	66121.9	62955.5	95572.8	95541.4	126678	127913	34234.8	27468.2	1
ALLOCRYPTOPINE	1	15661.1	41808.2	47598.8	33902.6	30898.2	33368.6	33379.6	25391.4	24652.5	1	1	15715.1	1	25391.9	16076	25598.5	24744.4	10772.4	18156.9	1	1	1	1	26790.5	10254.2	11588	16786	28720.2	23319.7	1	10481.4	28114.3	30014	1	1	95829.3	41868.4	88948.5	97678.3	18023.1	30448.7	17766.3	17075.8	1	1	21275	33853.6	86822.9
CPD-12909	214220	256055	147884	108059	171401	32240.2	157411	117799	64811	1	23515.4	11072.8	10689.6	1	58310.3	1	92235.8	108259	88110.8	93573.1	1	10729.9	1	64136.2	96713.1	82219.3	123088	96412.1	77846.9	62206.1	1	70247.5	1	16245.4	99311.8	16190.2	30248.7	23126.8	158470	143476	153204	58761.4	29771.8	28996.7	116839	16468.3	16318.5	111018	144085
CPD-19813	44035.2	43596.2	65815.7	59198.9	64094.3	65983.2	54405.8	59313.4	47042.8	46314.8	1	1	41221	32306.1	45267	39588.4	97498.7	90387.6	36430.6	1	38778.7	39548.9	1	1	50863.7	49286.2	18147.2	12280.3	1	1	1	10889.1	58267.8	57906.8	17533.7	12995.1	25867.4	33930.8	31614.5	32929.8	73781.8	62068.1	48850.9	50476.2	1	1	26606.8	32008.8	1
CPD-7990	112933	81759.9	72525.4	58690.5	44664.1	45452.4	71479.1	89253.7	1	39267.1	31541.2	45121.4	1	18285.4	1	1	1	1	1	1	90517.8	121089	48247	94474.5	22986.4	1	1	1	24477.7	18132.2	1	1	1	56931.6	58981.4	63760.3	1	1	11210.5	1	88631.5	79497.5	70383.6	80537.3	1	11223.3	19454.3	20021.6	21724.5
CPD-19420	30713.2	71867.8	69546.5	90010.4	82141.2	72462	74000.8	72900.1	70535.8	75364.5	66436.9	50902.3	52428.4	48640.1	53627.8	59420.9	70495.6	62090.8	55689	60810.4	54089.4	60280.9	51264.3	52479.4	48496.7	53343.5	57260	57058.3	37810.5	43907.5	47663.7	46924.3	55934.6	57122.7	40264.7	46806.8	50913.8	66180	63912.3	69798.8	68451.7	79593	80183	80673.9	82011.1	71715.3	64834.3	67159.6	64444.2
CPD-11839	153724	150690	230679	197104	109464	107230	137536	124696	141695	11171.8	23910.9	21698.2	19640	24241.8	47420.5	53328.7	137620	135449	114641	116971	30666.1	24629	25829.7	27111.1	58162.3	52560.5	61958.3	52824.4	1	1	124763	124986	49839.4	47255.4	1	1	69575.7	53817.6	118498	123888	120757	115942	74076.3	76283.6	43712.3	48546.5	54165.5	55767.4	56605.4
CPD-11507	61176.5	72224.3	1	1	72444	65488.7	62451.8	59375.2	26716.2	1	1	1	77497.7	71797.4	1	1	1	1	1	1	136792	113407	29305.7	26596.9	1	1	1	1	1	1	10756.3	1	23985.7	22954	66901.3	64043.3	1	1	1	1	84052	71449	49876.5	56761.9	81221.7	75073.7	58716.2	63305.8	1
CPD-15091	97381.8	123476	128515	125293	112767	111615	103977	100472	109447	96810.3	82546	104204	63454.1	59122.1	48336.1	53012.5	83980.9	77603.7	101089	104897	126167	128769	56796.6	50750.9	74077.4	73362.3	59772.4	60868.4	49726.1	52916.1	39985.8	46111.4	109338	110080	100681	84393.4	76756.8	73612.9	85305.7	94301	119451	129915	132575	134871	38085.7	39508.4	47989.6	50261.2	82157.6
CPD-6883	1.13588e+06	1.7539e+06	1.99717e+06	28628	85000.8	103235	253152	324289	184197	2.3147e+06	1.4419e+06	45794	42076.5	1.96268e+06	496075	512907	1.49051e+06	159563	34656.7	230989	43234.4	1.16376e+06	326274	418133	223106	230631	1.75675e+06	21488.8	135833	1.97339e+06	1.81605e+06	320287	1.59245e+06	1709031	19471.6	1.14099e+06	259024	1.51388e+06	1.6271e+06	2.194e+06	31528.9	2190973	1.44216e+06	1.48132e+06	212329	2185972	1.59706e+06	339035	2.09144e+06
CPD-10693	430823	448927	137214	148687	402222	356648	191904	198714	1	1	1	56032.7	137680	1	100431	84949.3	178021	186390	229399	229801	297842	333717	135084	142887	1	1	1	106782	109045	102257	1	106814	1	146158	355192	348343	111716	126002	173945	164402	463332	463337	397132	419972	125675	133930	180275	171527	1
CPD-9978	121836	115383	156334	167588	158012	158277	29877.2	134680	1	128251	153025	147488	94520.4	117585	1	1	117298	1	1	135788	104271	1	1	1	229731	220442	1	1	146529	125453	16055.4	75197.8	148233	142594	113124	120892	228817	221553	235742	256778	112508	130385	95487.7	106809	83887.3	10552.7	90577.1	86158.1	179985
CPD-12643	1.16411e+06	1.29918e+06	1.49323e+06	1.44505e+06	994254	1.07616e+06	1.46183e+06	1.44354e+06	1.32099e+06	1.38606e+06	1.41517e+06	1.60503e+06	1.11124e+06	1.19153e+06	1.27422e+06	1.16419e+06	1.38621e+06	1.43928e+06	1.52425e+06	1.54393e+06	1.00098e+06	1042371	1.158e+06	982293	1.74714e+06	1.80657e+06	1196178	1.19425e+06	1.3535e+06	1.35353e+06	1078698	999080	1828472	1.79136e+06	1.06986e+06	1.09151e+06	1.59464e+06	1.68551e+06	1.96257e+06	2.04288e+06	1.40728e+06	1.41195e+06	1.48393e+06	1.50234e+06	1.24866e+06	1.23144e+06	1.19355e+06	1.18868e+06	1756018
ALIZARIN	35910.8	36091.3	49875.7	37498.4	1	1	35032.4	37801.1	18596.4	19505.5	1	1	1	1	1	1	37033.9	49563.9	43631.6	33379	49963.4	38526.1	1	1	1	1	18303.1	18443.4	1	1	38485.9	26435.3	41417	41918.2	18408.5	12411.9	1	1	1	1	34428	28336.2	35830.6	42516.4	42567.8	42454.1	1	1	1
CPD-7682	129874	145557	71111.1	51898.6	14114.8	118757	112578	19569.1	62910.7	50908.3	51446	55351.3	45627.8	46108.8	49141	50612	108590	104373	111669	70257.4	105381	108708	59636.3	86909.8	57981.6	54058.5	51283.9	50852.6	33735.9	19483.7	44903.5	92189.6	56048	50457.1	72651.4	12757.9	84952	65451.2	92215.5	11227.3	20402.2	143894	19038.9	19073.3	95531.4	104521	44328.7	65455.4	94091.2
CPD-9535	182009	178556	517261	552803	51316.6	55002	121751	125289	19807.1	119595	245003	255852	185957	175084	259389	297814	48993.6	47482.9	118134	27514.4	113783	114759	332077	340027	456542	441710	363849	342917	372456	413293	96984.2	89363.2	349746	262190	73591.2	70124.3	237147	229237	318902	334748	87270.6	85428.7	171236	183805	421374	431744	156377	140743	245496
CPD-12586	105329	100784	90070.2	91908.8	104493	99970.7	91207.4	85847.4	76867.4	82366.3	88353.6	73985.7	84730.4	78356.5	70928.5	77664	80525.6	67766	83541	81549.7	80959.2	80179.5	82965.6	75715.2	142569	83264.4	81579.1	76187	90353.2	88476.3	73120.1	79402.3	115696	77300.6	74035.4	85992.5	182149	188825	107608	100144	96282.3	89349.7	96882.1	100563	110191	104339	120907	105831	103658
CPD-8052	1.84511e+06	2.3691e+06	1.35993e+06	1.27741e+06	2.01864e+06	2.06954e+06	2139982	2549203	2.29679e+06	2.29314e+06	1.72868e+06	1.9561e+06	2.71759e+06	2.68922e+06	4.73729e+06	1.8929e+06	2386150	2.26794e+06	2.58614e+06	2.82684e+06	2.74596e+06	2.86268e+06	2.27987e+06	2.13122e+06	1.6703e+06	2.55952e+06	1.57822e+06	1.56336e+06	2.40676e+06	2264626	2.05246e+06	2.10931e+06	1.63856e+06	2.74097e+06	3023665	2.77669e+06	2.03148e+06	1.75755e+06	1.77374e+06	2.07708e+06	2.12049e+06	2.16202e+06	1.75155e+06	1.74586e+06	1.45554e+06	3.05904e+06	2327760	2.4195e+06	2.09073e+06
CPD-8962	24929.1	42055.5	36051.7	33474.2	28030.6	27969.4	41417.2	39009.4	23078.7	29192.9	40921.8	43120.9	1	1	17277.3	10482.5	22785.9	36459.3	29577.6	28322.7	1	1	1	32996.1	41735.1	51234.9	48351.6	42867.5	43661.9	48223	43115.4	45842	46003.7	48405.2	1	1	58865	66109.5	62204.9	57999.6	48730.4	49184.5	54301	47452.7	1	43124.4	49315.1	45850.6	69167.9
CPD-16440	1	1	402661	1	400614	1	400089	409764	428927	385251	502059	566123	1	1	388435	408603	1	1	355763	371825	364319	356482	434560	468119	450350	439536	339447	342680	1	1	214316	325134	411571	416377	211056	345893	510745	467848	540600	586299	197658	1	324478	1	492795	502046	475530	478310	599082
345-TRIHYDROXY-367-TRIMETHOXYFLAVO	1	1	16117.1	202774	33672.6	152494	40316.5	255435	113325	74802.5	207381	142481	78312.6	82647.5	420393	458037	345121	337414	371658	382633	19869.8	31871.3	31867.3	21915.1	393174	413217	27520.3	21379.4	433040	414396	479440	453192	1	87719.1	1	1	427435	444505	393062	415180	74430.7	54802.3	16020.3	1	379068	381292	30775.7	54016.1	538885
CPD-12507	809144	787452	906769	836427	1150585	1.299e+06	917605	1.0559e+06	1.22444e+06	1.22928e+06	1.89138e+06	2211060	1.41801e+06	1.47468e+06	1.33035e+06	1.61186e+06	876898	940159	1.14826e+06	1.45323e+06	671071	710234	1.25552e+06	933546	1.4533e+06	1.46525e+06	1.13338e+06	1151969	1.79858e+06	1.63586e+06	1.01433e+06	1045521	867848	902688	321691	604590	1.47107e+06	1.43211e+06	1.61545e+06	1.73408e+06	1.20128e+06	382542	738973	755715	1.69283e+06	2.00653e+06	1.44825e+06	1.27647e+06	1.95115e+06
CPD-8073	280251	1	1	170228	132550	77721.3	1	133458	145849	1	1	32022.3	1	1	1	1	1	140961	1	113183	1	1	1	144678	160518	171710	216239	175629	141447	1	1	103987	54275.8	1	130839	57700.8	1	1	254820	145211	250540	148142	1	1	209628	115170	1	152850	215971
CPD-13511	51284.4	45453.8	50545.4	45366.1	17749.8	1	1	77885.8	1	36329.4	47825.4	1	38140.5	32445.1	1	57371.7	48068.8	44088.1	42826.2	42466.2	44855.6	45252.1	1	58708	58114.2	1	78471.5	74085.7	39152.9	41443.4	1	1	1	54090	47360.2	51788.2	65989.7	61805	47704.7	1	42254.1	43136.8	31183.3	31232.2	60234.1	1	36827.4	31816.5	66135.8
CPD-11775	225117	193461	310962	309523	212658	185788	205939	152194	282239	213303	431543	386041	206546	158462	552247	417967	311872	300133	230134	240614	90638.8	105760	149807	149051	481430	544154	176723	183482	149496	151629	109795	134453	228777	333698	47380.9	57340.2	395870	517812	674801	594999	277702	275310	185605	164025	162994	164833	211800	167605	308335
L-DEHYDRO-ASCORBATE	596749	612783	423710	430671	663430	667027	532289	462267	344183	497881	482570	497912	470087	467097	344482	313065	464529	420398	599686	569713	417650	446188	596305	424702	424901	404223	491882	546692	497208	517989	507738	529234	446519	422634	557496	603237	424013	514313	567936	530994	527761	567424	398976	414608	682979	644520	605614	432883	580558
CPD-8087	427578	416924	86390.9	114690	261440	108143	193638	143498	41971.3	45035	41865.9	53006.7	69820	173850	97033.3	1	140440	41128.6	177180	134168	446558	389288	261079	221907	205311	48817.5	154922	51461	120893	1	76652.5	69671.2	106993	142344	172685	190476	172622	49132.7	80365.1	129206	306059	273731	188672	199222	263377	280881	161075	110937	97494.7
CPD-13570	107513	106503	108659	110258	176556	170044	155624	151367	134261	140820	101046	122366	130226	120360	141154	112625	100048	102016	120934	120621	119898	116545	132625	102560	151750	149038	199303	200781	316523	322697	154720	156797	117872	111916	89185.6	79808.7	168812	168769	119472	120701	76167.6	133454	101614	102670	241341	236226	157185	157912	189676
CPD-12652	183334128	181854288	142586336	144323408	113746144	106633224	24764426	25807406	217062640	220183424	164810096	166664640	59063800	55795804	122328248	115040904	112069376	106339112	173730416	176875360	81637264	85554160	119543448	116803024	35975408	35777028	142238592	141840624	25325346	25031276	66667812	69341464	39399640	43401524	70589440	69446728	43948388	48551840	108616928	107577464	117253408	116468776	64135204	64383804	10508455	11162032	155028112	156931360	11399041
CPD-18120	809231	736216	380420	377312	300850	311128	343017	328048	265236	308144	256345	248245	132857	1	150166	134688	326809	330319	352134	329239	420563	397845	362339	252583	256876	257532	189789	190345	1	1	118453	53924	400554	395818	464100	468403	333894	349189	522306	467995	447644	432262	551207	554373	1	137952	159728	142565	1
ADT	1	5578.38	30479.4	24257.2	1	1	1	16328.2	24183.5	24593.5	1	12104.3	18767.7	1	24057.7	23880.2	1	1	24139.2	28387.5	1	1	1	17285.8	1	17614.3	11078.1	1	1	1	1	11402	1	1	1	1	1	1	1	11704.7	1	16367.9	1	1	1	11440.7	1	1	1
CPD-9617	1	1	1	1	121493	84688.9	159432	119223	59725.5	53979.5	222631	165943	48212.5	37876.5	40090	142344	119710	134784	1	79456.2	90643.1	74731.9	136291	89026.4	172985	153410	114632	97874.4	1	41237.7	1	114079	99574.7	87436.9	51859.4	53949.1	129708	148048	112010	95241.9	1	1	160105	166331	275023	326896	1	229274	215030
CPD-718	77679.9	59146.9	46006.5	46807.9	55192.3	25416.7	40025.3	39077.6	10694.5	15910.7	17201.7	1	1	22942.2	1	1	10152.1	10585.1	1	15549.4	32464.7	25088.6	23288.8	31851.8	27881.4	23418	29217.4	30863.9	22604.7	10424.7	1	11051.6	1	1	1	1	1	16004.5	31432.9	37875.2	33042.5	38520.8	16389.4	24438	27856.8	38999	25066.3	30350.3	46259.9
CPD-14052	71585.9	120878	63190.3	63245.4	60251.2	65614.8	62050	57173.4	73941.5	79063.1	114279	1	72985.4	104460	1	1	51919.7	1	1	1	61501.2	44903.9	54372.6	1	1	1	46736.9	1	1	285792	110593	113343	60749.8	57557.2	55972.7	53628.8	55101.7	1	1	1	129633	104648	101806	126422	87422.9	1	1	1	1
CPD-4580	158433	180668	82149.8	68117.5	103120	1	95010.9	78937.7	53231.8	1	1	1	1	1	38831.3	1	54350.1	78031.5	71134.5	1	1	1	1	1	1	1	1	50562.6	1	1	1	1	1	1	1	1	1	1	1	1	1	1	1	1	66424.6	1	1	1	1
4-ALPHA-METHYL-5-ALPHA-CHOLEST-7-EN-3-ON	34597.8	51556.5	37214.4	46133.1	41602.4	33995.3	33841.9	27917	30501.6	24166.1	1	18330.4	19331.5	10671.6	18455.7	17627.9	26342	17458.2	30673.7	18517.6	10196.3	17659	23026.1	16343.4	30178	28372.5	24211.6	26762.1	17628.2	24351	1	10581.9	16044.4	17036.1	11188.5	17773.7	23301.7	26911.8	32472	33117.5	12447.8	33952.8	30482.4	32671.4	34167.3	36071.5	40968.3	31756.3	33879.8
CPD-13171	30644.7	25429.7	28903.7	30865.9	30238	22535.3	26107.6	18688.2	18511	36144.9	20378.5	25494.8	31862.8	17644.8	27316.1	27092	19784.8	45215.5	17152.2	17257.1	23918.8	23267.7	27039.2	28251.7	69829.9	41820.6	10715.7	10643.4	24454.6	21058.8	28928.9	23263.6	35259	90638.8	19780.4	18595.2	31243.5	40850.6	18494.8	24728.7	20054.7	24478.3	189093	50242.4	31962.7	38170.9	81557.8	22021.5	17510.8
CPD-8256	20375.4	26689.2	30435.2	22153.8	10868.9	1	21537.9	27417.7	25650.2	24865.8	35595.6	45036.6	1	10777.7	28485.5	23827.9	1	16901.6	26925.8	28749.7	1	1	16784	18397.4	20434.4	27784.9	1	10861.3	1	1	1	1	13397.8	18559.8	1	1	32728.3	28979.4	63384.5	71809.8	26106.3	20428.4	16270.7	11095.9	1	1	1	1	24599.7
CPD-19811	262949	282282	242485	246797	243667	243250	196337	195499	196783	197896	219099	220500	126416	125676	269954	254167	212548	208931	206576	142552	220721	218595	251614	267474	273083	240077	74483.4	79935.2	41659.7	240958	87251.1	81058.3	351841	315810	140526	148637	226374	214076	217705	215371	243217	264134	211149	217583	125925	181984	69072.3	189204	218214
CPD-2184	132108	160770	11675.4	18981.1	116281	82169.6	47262	54043.4	1	1	33627.5	37737.2	113206	125707	39623.4	44128.6	57274.4	28126.3	62398.7	44737.3	213797	216814	147478	161888	80530.4	1	1	79782.5	166930	143510	28710.4	35256.4	29588	47886.4	130341	199027	55639	1	1	42694.1	138846	145426	71557.1	1	117038	131752	60638.1	1	1
DIHYDROXYNAPHTHOATE	719140	658466	703532	681224	814538	783656	653429	611557	705376	696418	768629	759616	597465	569431	530160	618471	568041	535584	621998	705712	438348	473154	532856	386773	682112	670400	679062	663757	762199	741522	533854	574888	556981	543010	431968	378571	683162	788068	869566	822692	783386	848446	586558	598664	850519	885838	785576	742204	910684
HISTIDINAL	424212	446106	507614	329891	144317	140752	357811	528902	271740	243723	116759	145385	133979	133447	451520	478035	321571	330598	201080	269252	181173	68326.3	463951	390386	343626	380535	217457	222191	381342	412135	147915	53663.7	1	129216	331255	513753	400330	408850	448979	448276	374427	577181	192443	182360	135383	131303	390525	401571	458372
CPD0-1584	2.22973e+06	2.14273e+06	2.24817e+06	2.5114e+06	1.98731e+06	2.33432e+06	1.84056e+06	1.59007e+06	1.72416e+06	1.38789e+06	1855704	1.40194e+06	1.66067e+06	1.82797e+06	1.67153e+06	1.04416e+06	1.58453e+06	1.544e+06	1.62948e+06	1.45186e+06	1.90303e+06	1.48466e+06	1.82199e+06	1.63714e+06	1.46079e+06	1.87321e+06	2.2932e+06	2.30314e+06	2.05394e+06	1.7835e+06	1.74898e+06	1.6239e+06	1.45514e+06	1.65755e+06	1.25305e+06	1.29166e+06	1.52004e+06	1.42724e+06	1.8901e+06	1.61937e+06	1.90859e+06	2.03278e+06	1.87315e+06	1.61079e+06	2.1036e+06	1.84887e+06	2.18093e+06	2098514	2.36712e+06
CPD-9884	203387	195457	178316	186436	249138	237735	214481	221299	188514	222975	275319	225843	236921	242716	373800	291791	219918	219656	285983	254553	261238	261810	129897	116832	456738	414631	237303	258139	367941	328274	315902	259456	286436	305023	166027	204623	321084	343957	268495	249703	262707	289473	234384	236183	302545	256173	328023	377965	440455
L-AZASERINE	239568	249975	90090.1	86986.7	72814.3	72791.6	199484	214798	164122	151179	96869.7	94132.7	111411	130241	164075	158721	111752	108846	107621	96967.4	149251	122057	231568	255843	94214.1	81940.3	149778	156215	162684	163557	177549	155338	76971.1	74586.3	229300	245761	157255	145066	113503	110966	134139	131416	62472.6	59530.5	182279	185373	176619	176450	204899
CPD-476	207738	194939	138560	168158	160243	315610	74507.3	167085	1	147111	173479	179464	177369	177854	271420	307896	546632	376777	281957	17658.7	270532	190294	288832	249764	185229	177519	334129	202191	263558	264199	202312	322633	191708	181623	167064	176432	170021	167036	211964	551895	298960	351765	590597	593282	266179	299782	233851	268151	276564
6-HYDROXYPROTOPINE	28360	30450.3	80474.2	65395.6	29812.5	29842.5	13352.2	19012.9	41710.2	49268.5	127830	109723	18786.5	20613.7	106584	109426	41760.8	40721.9	21084.2	13099.7	27285.4	18378.3	1	10911.9	55830	11282.7	40481.6	42583.5	20057.6	25313.9	55238.5	36479.4	26222	31167.7	22014.1	29100.9	51234.2	37640.1	93293.3	108934	51154.6	12300.9	1	1	95128.9	100429	10857.4	38697.8	57772
CPD-11847	12192.5	12975.2	239574	281492	35561.3	31820.2	23215.1	11393	10774.2	64914.8	91727.9	78697.2	99376.1	15542.3	108783	144700	11673.8	11153.9	10697.7	11228.8	11818.1	18957.2	187763	196055	208264	236641	10689.8	202832	227988	217629	12592.9	27223.9	10973.2	12572.3	34147.5	29655.2	114480	34962.6	188136	170010	25899.4	28460.7	25991.5	11426.4	235806	48257	11257	39435.9	28447.2
CPD-260	2.60546e+06	2.37643e+06	1.47367e+06	1	2868688	3.29979e+06	1.1247e+06	1.13009e+06	1.48763e+06	1.51653e+06	636143	666119	2.55126e+06	2.50508e+06	1.12708e+06	1.17229e+06	1.28321e+06	1.32241e+06	1.99216e+06	1993911	1.58502e+06	1.55216e+06	1.11279e+06	1.03986e+06	1	1	1.38474e+06	1.25164e+06	1.74289e+06	1.80622e+06	2.26344e+06	2.24477e+06	1.96453e+06	1.95185e+06	3983418	4.10069e+06	1.81691e+06	1.85081e+06	1.64035e+06	1.7571e+06	2.82819e+06	2866981	2.00833e+06	2.00236e+06	1.03107e+06	1.02338e+06	2.50829e+06	2592218	1.12624e+06
CPD-7005	693102	470691	1	186349	718324	449263	261443	256406	281739	1	281765	340541	329256	282053	291890	436424	1	1	358844	350259	506435	401176	310933	210057	369699	370631	390980	307170	589612	433556	148584	146427	1	1	1	1	312904	403781	44670.5	302088	514172	647350	184393	258636	281439	309424	518431	536490	394944
CPD-7972	389644	428100	611522	642034	522857	482943	407267	376703	298498	271864	68836.7	1	145122	116327	154034	1	508079	458352	282339	231647	290986	266154	29355.1	23583.6	292579	276641	185661	181616	70324.8	1	163128	142767	325480	316428	146098	1	215525	237603	224886	221690	426152	410157	486228	470022	72896.1	53859.2	177496	244265	1
CPD0-1660	827429	857792	1.85839e+06	1.77875e+06	980726	994045	1.09856e+06	1.07348e+06	1321604	1.34887e+06	2.36336e+06	2.39232e+06	811010	875924	1986105	1.91253e+06	1.23878e+06	1.28786e+06	2.31534e+06	2.43168e+06	471437	468181	953691	805568	1.72025e+06	1.72703e+06	1.23691e+06	1.22662e+06	1.53343e+06	1.5275e+06	1.43342e+06	1.30582e+06	1.39789e+06	1.37632e+06	336913	349221	1.3972e+06	1.40494e+06	2.14031e+06	2181458	1.21308e+06	1.20926e+06	874035	902888	2.04205e+06	2087588	1.23804e+06	1.22277e+06	1.5564e+06
CPD-864	121836	115383	156334	167588	158012	158277	29877.2	134680	1	128251	153025	147488	94520.4	117585	1	1	117298	1	1	135788	104271	1	1	1	229731	220442	1	1	146529	125453	16055.4	75197.8	148233	142594	113124	120892	228817	221553	235742	256778	112508	130385	95487.7	106809	83887.3	10552.7	90577.1	86158.1	179985
CPD-4210	57647.5	162051	141084	61805.3	108821	109390	175966	173346	54448.2	1	91391.1	70633.1	134725	51305.2	57498.7	52002.6	166228	161229	86969.4	95221.5	200414	227355	58240.8	1	72085.5	174656	66445.7	64554.9	105176	254617	96572.7	159288	80843.1	189336	21314.2	175175	77302	69346.4	296784	118606	195539	96563.1	288813	291952	93384.4	271805	304330	322123	285558
CPD-7117	346302	332969	347440	363744	81121.5	74412.4	288837	279616	201334	210656	219298	225947	201823	199278	336030	376211	192037	189987	213594	206279	242100	243704	478835	476377	393475	389234	404494	385012	234639	259823	199693	189864	400747	277286	350181	350112	331078	351645	336999	349839	224749	230160	218311	217770	418539	418848	175895	172681	322646
CPD0-1606	47138.7	41381.4	28134.8	31295.4	20703.7	18449.9	41499.5	36628.3	28190.3	11734.5	1	1	16899.9	11064.5	11493.9	1	18880.8	33752.4	30299.3	34792.7	1	1	11492.6	20218.4	1	27696.8	32422.9	19181.1	17461.8	16819.3	1	28020.4	1	10775.7	30211.8	12934.2	11635	1	1	1	43145.5	26446	1	1	36149.7	24565.7	11004.8	30240.6	30122.4
FERULIC-ACID	35936.2	29949.7	1	1	1	1	52492.8	48925.3	10444.4	29440.2	10423.3	23476.5	107056	1	119765	28809.8	10757.2	16217.2	1	1	107781	92468	5554.35	40486.3	1	1	10953	22652	38710.8	5130.86	1	1	28694.6	28902.4	1	1	1	1	11648.2	11863.6	1	1	1	1	113388	138704	1	1	1
GIBBERELLIN	43941.9	64810.6	58391.4	56117.7	50690.3	52954.3	45860.6	53214.4	54961	54033.5	40810	51386.4	61003	64116.3	65934.5	68713.8	37758.4	32763.6	44491.5	45592.7	25074.8	11270.7	51851.4	41578.2	56645.5	51002.5	43279.8	43495.6	86424.6	80762.8	1	65869	1	45173.2	58569.9	61818.1	63423.6	10920.9	1	63949.1	60772.6	63320.6	45462.5	46607.5	54679.4	70767.2	75197.3	67668.9	78417.8
ACETYL-GLU	200683	207132	170468	170153	354787	357660	316590	318102	233398	243203	135818	122157	324424	331447	306405	281095	257523	228561	335474	277679	191942	188140	251412	239965	251742	243188	258962	283130	241689	261766	384962	386826	282382	337227	343812	361032	211858	171848	231293	217668	298734	298833	180114	173494	282416	243522	299301	341647	177522
PHENYLACETOTHIOHYDROXIMATE	143499	58401.3	121490	91688.8	45278.5	103828	132398	23902.7	1	1	150248	1	59180	93695.5	82217	74883.2	16687.6	22932	21454.4	39829.4	24053.4	36717.5	53355.7	70963.6	113099	16615.5	34822.7	87110.5	119074	28508	71394.9	59497.3	84305.1	78717.8	33694	23335.6	84376.5	39735.8	54397.9	112473	1	51809.3	123679	1	115787	107653	108046	1	38283.4
CPD-9425	1	1	156334	157000	158012	158277	1	134680	124664	1	1	68842	94520.4	117585	1	1	1	64774.9	1	135788	104271	1	134892	1	184889	198169	72613.2	99757.6	129937	125453	1	75197.8	1	142594	113124	120892	213394	197697	201000	208098	1	1	95487.7	106809	83887.3	110280	90577.1	86158.1	157253
1-7-DIMETHYLXANTHINE	1.84511e+06	2.06416e+06	1.35993e+06	1.27741e+06	2.01864e+06	2.06954e+06	2139982	2549203	2.28257e+06	2.29314e+06	1.72868e+06	1.95076e+06	2.71053e+06	2.66864e+06	4.73729e+06	1.8929e+06	2386150	2.26794e+06	2.57469e+06	2.81738e+06	2.74596e+06	2.86268e+06	3580464	3377627	2.46735e+06	2.5457e+06	1837051	1943127	2.38917e+06	2264626	2.05246e+06	2.10931e+06	2.63348e+06	2.74097e+06	3023665	2.77669e+06	2.02454e+06	1.74967e+06	1.75558e+06	2.07064e+06	2.12049e+06	2.25091e+06	1.75155e+06	1.74586e+06	1.44637e+06	3052628	2327760	2.4195e+06	2.09073e+06
CPD-14889	91454.4	107727	89217.9	103014	94956.6	85088.7	73679.8	69938.5	67669.1	67330.4	52733.6	60168.3	60890.7	50995.4	55010.6	65250	64860	59794.7	69380.6	58942.4	56332	73122.6	58414.3	55299.2	79544.1	71311.7	74853.4	69440.6	67116.8	65918.4	31046.5	40536.1	47071.1	58318.1	44056	53575.2	71719.9	79060.7	82696.7	81549.3	73843.5	86330.5	76315.3	97219	93446.2	103599	106912	93988.4	96749.9
CPD-8706	27206.8	28339.6	17982.7	23536.8	32209.6	28462.5	20666.9	25773.8	19016	18035.6	19396.8	18342	10862.2	1	1	1	16493.7	11703.1	26792	27295	11313	10635.4	17924.4	24000.6	17310.7	11813.8	1	1	17273.5	23884.4	25498	20698.3	1	1	1	1	27419.9	38597.6	35477.8	34364.6	30738.3	35919.9	21209.9	25956.5	11752.7	24774.2	31243.7	32765.5	28690.6
CPD-13613	129278	133797	119646	136493	116467	105146	107259	100281	106642	97981.2	111820	88716.4	96965.6	86345.6	88083.2	96875.6	97208.2	97464.2	92337.9	87136.7	92028.7	100895	102348	88210.8	96445.8	91581.8	110677	113982	90803.3	88602.2	87259.7	88817.9	91680.1	104511	88886.7	91541.8	105571	116901	124268	124436	124270	145238	142432	143191	159356	155679	149962	142898	132464
CPD-8157	1	1	184429	269409	163254	39655.4	1	238827	54772.3	21578.7	47874	1	167528	201961	143557	116173	164446	175255	191963	172901	406307	284531	94155	85797.4	231452	286074	325491	350458	1	186148	243909	241225	281591	247784	234914	216159	143902	187593	69639.3	116811	298208	317154	1	1	332174	408180	309501	280434	132513
CPDQT-409	20887.1	22465	18828.6	13913.6	1	12492.9	14037.8	22773.7	1	1	18540.8	13304.4	23903.7	24580	22119.7	103872	21674.3	15271.7	1	12086.1	21418	27675	32238.9	33509.3	20832.4	23075.8	12117.5	12648.5	1	1	1	1	21804.7	22589.8	38602	27028.4	1	1	12990.1	12895.5	13768.5	20345.9	18558.9	21079.1	21869.9	25983	15866.7	14982.5	11365.5
CPD-12447	19562	31381.3	18612.2	23329.2	22739.4	17452.8	19520.3	27559.7	17267.3	24380.6	24985.4	1	17158.4	1	1	1	1	1	1	11895.3	36797.9	40139.2	30911.5	21506.1	11078.4	1	1	1	1	1	1	1	16891	17599.8	28490	23332.7	11151.8	1	1	11141.1	33353.9	32212.6	35265.8	29049.4	28189.6	38458.6	1	1	16683.4
CPD-15289	24547.8	24819.2	24186.7	26379.3	1	1	17019.8	16870.1	1	17306	18280.3	22486.7	10367	15166.4	11492.8	26106.7	19750	18061.7	19875.1	1	18810.5	10869.8	29974	29519.3	32192.8	33633.6	49946.8	55112	27227.4	22053.3	10890.5	18660.8	19548.1	16710.7	19085.2	19174.3	39244.7	40287.6	31633.6	32068.8	18740.7	22599.3	17364.3	11352.8	68565.2	75087.5	24837.1	16108.5	47246.7
2-OXINDOLE-3-ACETYL-ASP	749268	1	525254	514440	391008	355768	30308.9	78008.1	1.24971e+06	1.26568e+06	636425	626754	126189	68526.8	396303	380387	231155	222714	696160	707684	174590	185793	331904	346060	41143.2	34281.1	420398	408488	66484	63467.9	180255	191769	26880.6	28212.6	169440	180123	49852.9	41339.5	320355	313455	64542.6	354234	23590.8	23269	1	88516	37338.7	36625.5	66457
LUTEOLIN-7-O-BETA-D-GLUCURONIDE	238738	290689	487170	451010	234749	242255	380967	377855	300526	300529	343090	395914	301512	305964	396534	347334	180195	191145	295322	294611	265194	272045	300908	316345	394913	363359	439349	379289	216902	328029	325847	259998	242861	405102	179199	185503	368975	359815	312873	348898	212597	238065	311451	324053	407774	217729	313269	316411	397176
CPD-15175	18206.1	23608.5	62005.5	24561.3	10435.8	11510.1	38818.7	31854.5	18010	17570.8	16904	23620.7	1	1	23553	11872.7	1	97212.8	11839.8	22216.9	11779	11356.3	111987	73109.5	17554.1	17179.8	17821.8	70345	29735.5	36578.1	39593.7	44354.6	16431.2	41398.4	1	1	11872.5	1	1	1	1	10597.7	16510.2	22174.4	11461	16722.9	10787.4	11232	22471
CPDQT-427	18123.6	15925.3	20342.8	1	1	1	1	22307.7	1	1	113413	1	52228.4	53456.2	1	103448	28523.7	32751.2	21317.9	33239.8	11166.6	1	43570.2	1	1	1	22689.4	22240.2	45969.1	1	13381.4	12170.1	40650.2	44104.8	20860.3	17900.7	1	44552.8	1	1	20379	27277.2	12027.1	12506.8	1	1	33663.2	30091.1	1
3-METHYLTHIOPROPYL-DESULFO-GLUCOSINOLATE	74148.6	1	116394	133017	49073.3	59315	87609.7	86048.9	102351	105496	1	68323.6	64749.6	48868.6	79697	75830.5	77113.3	75947.4	121699	130970	42060.3	1	75438.2	93674.5	62717.8	63274.7	63016	70519.8	38030.4	30695.6	36524.6	41470.6	99270.4	105210	75505.8	70771.8	45104.1	36352.2	107647	1	75116.6	87969.6	139243	135442	1	1	1	1	48241
CPD-9786	262949	282282	141735	246797	243667	243250	196337	195499	196783	197896	219099	173455	126416	125676	269954	254167	212548	208931	134772	142552	220721	218595	251614	267474	148102	151740	74483.4	79935.2	207852	222278	87251.1	81058.3	263144	252155	140526	148637	166480	214076	356698	215371	243217	264134	197043	200050	178956	1	194964	189204	218214
PROGESTERONE	17695.5	12545	32009.5	29311.1	16825.4	12090.9	29234.8	20700.9	29843.7	31810.4	35672.9	39579.4	37300.5	32248.4	38061.3	41936.9	25658.2	24568.1	29581.5	26452.1	16332.6	11366.2	18014.7	11240.4	37769.5	48944.8	23594.6	25075.4	30388.2	38328.4	20876.4	19463.4	54960.7	53711.8	1	1	40992.6	45923.2	43129.1	44638.6	24022.9	25776.9	25230.6	24104.5	28643.5	28576.8	36714.3	29220	45534.6
2-METHYL-3-PHYTYL-14-NAPHTHOQUINONE	57202.3	51205.9	24907.5	32232.8	65029.7	60816.1	61875.2	49794.7	37126.8	35843.7	27851.1	21245.7	34491.2	33517.3	12008.8	1	43501.7	42612.7	47958	48854.9	76861.8	67298.5	63396.7	78236.3	18806.2	13199.9	29833.9	31258.7	1	1	50852.7	51218.4	14182.4	13005.4	40499.1	40925	29751.1	39532.1	31721.3	31933.9	48688.7	53991.5	97317.4	95420.9	28723.6	38660	44004.5	35307.6	22901.9
CPD-6203	59159.1	71425.8	54122.7	49974.4	22276.5	10734	33678.3	33493.1	29149.5	40940.5	1	1	1	1	10451.8	11193.6	53025.9	59721.2	35160.5	35715.4	31978.1	17051.1	15365.9	29382.8	10265.5	42015.8	31043.4	36913	5697.6	10844.3	1	1	1	10936.3	37543.8	36994.8	46600.9	45080.7	45724.7	46457.3	55912.5	57944.2	49690.1	61122.9	10531.7	1	44780.4	43035.7	47725.1
2-KETO-3-METHYL-VALERATE	249439	211763	90942.2	79930.5	41659.3	40158.2	55666.1	43732.1	1	59143.7	91020.3	68109.2	58411.8	56875.7	81786	70524.4	45561.5	46112.9	45265.6	33901.6	120248	98681.6	151526	39944.9	39699.1	48632.8	110350	106710	59280.3	65028.2	28272	20520.5	158332	135497	88072.9	101867	25321.1	71975.8	176671	101341	85116.6	86981.6	178340	174916	84406.4	454862	50396.5	28360.9	21625.2
CPD-10471	989836	1.23959e+06	536821	213360	258065	100813	215145	155038	256331	288992	392753	244415	260252	251041	301961	1	209463	222413	138037	173050	199378	379350	542588	192818	152608	161763	1	1	1	96158.9	285021	299361	264484	313474	180643	192059	267687	336430	1320320	808675	207715	231793	274750	625562	1	1	1	1	1
CPD-293	1.05215e+06	1.12063e+06	1.2786e+06	1.26864e+06	859779	913264	1.24687e+06	1.22207e+06	1.16479e+06	1.21327e+06	1257959	1.37584e+06	962780	999147	1.16327e+06	1.13535e+06	1.21427e+06	1.26008e+06	1.3274e+06	1.35289e+06	834134	874176	930928	854386	1.55796e+06	1.6044e+06	1.03755e+06	1.02529e+06	1.15812e+06	1.16439e+06	909819	852915	1.56802e+06	1.52779e+06	896411	908069	1.42526e+06	1468763	1.70694e+06	1.74372e+06	1.17765e+06	1238496	1.24641e+06	1.26204e+06	977792	977956	1.01003e+06	1.01014e+06	1.47306e+06
N-4-GUANIDINOBUTYL-4-HYDROXYCINNAMAMID	108783	122122	1	106796	64833.7	1	1	92893.6	90260	82173.9	1	67995.6	50420.1	59043.9	103795	1	102809	1	106291	1	1	97701.1	73106.7	82327	114656	113966	1	1	1	1	52210.6	45076.2	1	164779	89184.5	99738.9	110608	1	136267	1	125892	1	153370	1	1	1	1	80397.5	97319.5
DIOXINDOLE-3-ACETATE	207738	194939	138560	168158	160243	315610	74507.3	167085	1	147111	173479	179464	177369	177854	271420	307896	546632	376777	281957	17658.7	270532	190294	288832	249764	185229	177519	334129	202191	263558	264199	202312	322633	191708	181623	167064	176432	170021	167036	211964	551895	298960	351765	590597	593282	266179	299782	233851	268151	276564
CPD-19411	12391491	13556242	20231218	20104990	11719939	11519023	6.17512e+06	6058356	5.41469e+06	5.29621e+06	4.71303e+06	4.57207e+06	4292384	4.03786e+06	2.61829e+06	2.48399e+06	14585446	14354874	14836214	14833018	11853895	10618390	9181943	7863272	11616654	11658164	10780361	10789379	2.73146e+06	2.84236e+06	6773696	5905338	22071628	22134580	14479602	14968913	9146303	9159321	13290521	13696483	13082075	11800707	18618954	18593560	2.64563e+06	2.49587e+06	4799960	5238910	3.7548e+06
QUERCETIN-33-BISSULFATE	114234	134498	174114	163229	176026	187497	107343	112330	209424	206217	136157	179447	164547	158744	87649.2	92341.6	99042.4	98522.1	162489	186323	33723	37740.9	40873.8	28522.2	156051	156096	144704	137410	201475	195238	92756.6	88900.3	106419	108548	31873.8	26622.6	185506	172954	206069	232606	223290	227818	95638.3	112497	187319	204222	161112	166330	230835
CPD-19450	728977	740382	590634	579574	1.41485e+06	1.34507e+06	221884	226143	4319597	4368074	222845	197117	97432.8	189833	742353	218098	193631	187901	335975	333395	210070	2.34653e+06	190485	319447	190680	188657	190910	178958	160882	164386	150454	161505	70775.6	180785	546852	559847	182604	187583	192286	196386	370348	368341	206532	91227.4	194697	199205	197218	87608.6	183004
CPD-14074	100625	112291	83635.5	1	130996	112874	118769	113726	71695.3	83679.2	96780	90644.9	1	85534.9	55769.7	52544.9	92516.2	81273.8	131708	126479	84386.8	65553.8	109678	93025	78490.4	67658.1	86448.8	98296.1	87931.4	81135.6	119889	110416	65512.6	79250.6	117975	123581	91863.4	79893.4	96320.2	99679.1	107324	1	70271.5	68221.8	131707	107743	81968.6	99960.1	1
N-EE-PIPEROYL-PIPERIDINE	69858.6	1	97857.1	73382.1	78733.3	78044.6	96539.7	90695.5	83976.2	91927.6	1	118514	62340.1	85797	81841.1	90241.2	1	1	76577.3	85414.9	1	1	74124.7	35712.3	131530	127079	85538.9	77233.9	1	135532	77742.6	59841	128146	126578	1	1	125696	149953	146357	141286	83745.3	77543.1	1	1	107647	116931	103056	98692.8	146475
CPD-19785	41230.5	71061.4	51687	1	49029	26486.7	100163	87323.1	74571.8	109306	76660.5	75619.6	33308.2	106278	15932.6	57925.4	1	1	66991.6	89360.2	46564.4	49881.3	126611	49056	38952.8	15720.2	1	26667.7	141351	130111	39039.7	42267.8	40558.6	48238	101747	82199.8	39639.8	73249.1	107676	1	65731.6	60768.4	22753	48424.7	149530	1	134353	108203	110428
CPD-9615	164166	192629	129383	98915.4	70064.9	74039.1	140913	149262	153053	119130	29862	23890.6	78591.1	90839.3	96722.1	95887.3	194708	192886	167526	165943	186641	170059	71775.4	96739.6	33578.5	19690.8	130244	141409	40752.6	50501	128085	97080.3	202054	207664	145232	157512	67495.1	41728.1	30330.3	39027.4	151478	153622	184755	184628	190686	173484	76445.5	83122.6	63158.5
CPD-6976	103746	97044.6	269878	270254	135449	130476	186249	180335	224262	224397	78577.8	154164	168614	147956	231385	233037	87757.9	75947.4	264778	265761	1	1	154478	170206	132267	125439	153252	159319	211325	216945	151200	133197	211863	220348	112066	108778	121712	97814	196770	207233	163719	154148	194294	197936	171023	169386	173304	189188	189259
CPD0-1327	15542.4	20956.9	20854.5	16156.4	22111.9	24248.2	28897.2	33997.5	14106.6	19716	38807.2	47618.2	13227.3	13107.9	52679.9	64763.7	23697.6	23616.1	13723.6	19100.1	32266.8	28964.1	47454.1	43353.5	30118.8	23705	24563.5	26308.8	18054.4	13078.5	34192.6	27640.6	17783.5	15677.8	20888.3	19889.8	14798.9	21017.3	15187.4	21620	16502.3	21943.2	28019.3	25230	38589.6	45921.1	34097.5	34092.5	30200.3
CPD-5441	1688555	2550009	2.81367e+06	2.77157e+06	2273503	2.54149e+06	2225938	2.5875e+06	2.75535e+06	2756607	1.36643e+06	2.97924e+06	2.45431e+06	2.39262e+06	1.39914e+06	2.19095e+06	2.10724e+06	2.08778e+06	2.43249e+06	2.44088e+06	1.77578e+06	1.8185e+06	2.11751e+06	2.09762e+06	2.30236e+06	2.45443e+06	2.34741e+06	2.02225e+06	2.3044e+06	2350964	2.20486e+06	2.34243e+06	2.06015e+06	2154430	302158	1.73322e+06	2.57661e+06	2.04177e+06	2170712	2.8717e+06	2.63514e+06	2.85801e+06	2275953	2.31296e+06	1	1	2.44009e+06	2.77916e+06	3.14809e+06
CPD-7496	117554	120031	64766.6	86934.9	74474.1	49214.7	114797	95329.4	73634.4	36207.5	17033.2	12094.1	46003.8	13985.6	44032.3	19896.6	58429.5	54109.7	88957.2	76258.6	17172.9	1	44569.1	64328.4	73181.4	72691.5	84749.8	61829.7	53911.5	24788.3	1	74835	17949	43246.8	74641.4	50709.7	13817.5	45660.7	100064	81050.4	101171	64007.5	1	1	83333.6	53544.8	45408.7	89932.1	95392.2
CPD-16551	92584.9	118014	192841	196849	12675.8	206478	247805	276196	254771	127360	69029.4	71678.3	289825	290956	188331	187956	230233	217571	224645	191743	202696	176222	77227.2	182793	162016	154840	176590	183974	111656	117641	182024	161723	159848	193694	231506	227262	191943	101394	85663.6	147196	223373	228590	103076	90284.4	130017	148363	143591	224017	96002.6
D-SERINE	86367.4	100839	53164.8	56721.9	217794	215829	117088	112575	75348.3	77583.6	97611.2	115292	78676.4	70335.4	40677.2	43108.1	27089.6	31895.7	79620.6	69672.5	113249	101898	23448.7	11161.4	74221	81041.8	104562	98411.9	170405	193670	55600.8	63812.3	103169	98889.8	77859.5	85607.6	64786.9	70740.4	67458.9	70294.3	156478	156032	71552.8	80124.8	68886.7	65469.6	94533.8	110731	114715
CPD-12236	35739.4	35516	58391.4	56117.7	11279	22684.3	55849.5	45113.5	51081.5	49190	37858.9	29646.2	23350.9	36049.9	65934.5	68713.8	37758.4	32763.6	44491.5	45592.7	25074.8	11270.7	17188.4	31094.3	56897.9	55502.1	74809.4	76239.1	86424.6	80762.8	61762.6	65869	29049.2	23604	58569.9	64997.3	63423.6	10920.9	35186.4	37010.7	29795	28387.6	45462.5	46607.5	77000.4	70767.2	75197.3	67668.9	78417.8
S-24-DINITROPHENYLGLUTATHIONE	251159	248936	219861	229669	52107.6	53463.6	145755	141031	125674	134447	1	1	103404	99644.3	185267	220845	233109	238375	147045	139042	174592	176158	197795	182903	85330	84122.9	158370	148321	118088	120988	86914.6	94069.1	172744	160028	219194	226682	101453	109367	93412.8	94393.7	168862	171368	175444	174569	219420	219622	133363	120929	97688.9
CPD-330	257416	306418	71656.3	34158.9	227411	224997	224246	91783.1	151594	101863	61237.7	38448.3	276492	283097	102988	125145	118528	115508	139623	151111	391986	170027	154160	138992	89212.9	59327	82157.2	91439	87035.9	79605.6	1	94614.7	176770	8806.81	214977	19675.2	116642	101935	32853	10560.5	265894	269463	225550	236660	257529	286018	156003	172504	56187.3
CPD-15474	57401.4	63154.5	59975.4	55124.2	34070.6	21812.1	60953.2	52665.8	11256.7	40491.4	1	1	1	1	45923.7	53395	48069.6	51377.7	21352.3	32530.3	12209.8	1	40738.3	1	48008.9	56242.7	33305.3	32275.9	28873.6	22727.9	1	1	1	1	32761.7	33398.3	55973.8	55486.5	57870.3	56435.7	62144.6	70665	25746.9	37424.6	11343.2	1	54317	46867.6	1
DELTA3-ISOPENTENYL-PP	125159	118423	120845	140669	96182.4	1	99344.3	125871	151589	143392	107917	152569	124156	117973	101627	113799	115810	103389	128755	141194	82994.3	92048.3	99892.9	76019.8	139385	137818	130629	130381	139184	150330	98345.4	107227	108804	110830	85699.8	69649.8	139847	94287.3	1	1	1	112178	1	74893.5	1	1	1	1	1
6-KESTOSE	20375.4	26689.2	30435.2	22153.8	10868.9	1	21537.9	27417.7	25650.2	24865.8	35595.6	45036.6	1	10777.7	28485.5	23827.9	1	16901.6	26925.8	28749.7	1	1	16784	18397.4	20434.4	27784.9	1	10861.3	1	1	1	1	13397.8	18559.8	1	1	32728.3	28979.4	63384.5	71809.8	26106.3	20428.4	16270.7	11095.9	1	1	1	1	24599.7
N-METHYLARGININE	1	1	35312.3	34978.5	1	1	10758.1	12172.8	1	1	20945.2	20472.5	1	1	1	1	14657.4	24998.3	1	1	1	1	16908.4	1	20731.3	25314.1	11746.1	11350	28730.9	22534.3	11030.3	1	33459.3	33608.8	1	1	20618.1	21184.3	32646.1	38645.2	1	1	1	21866	1	1	1	1	19277
CPD-648	943311	1.06552e+06	1.9747e+06	50679	406409	301820	834571	955696	1.58102e+06	1.23527e+06	548164	845787	434888	466980	338742	474443	940369	845097	15417	835280	459430	470514	645638	509519	563833	618366	626238	431238	152817	162843	100098	360752	135128	813576	371238	403930	980235	922279	1.11374e+06	1246824	283865	826571	1.09288e+06	1.09015e+06	67588	80129.8	1	1	1
CPD-14833	37512.3	35783.6	44277.7	43576.8	60073.3	49976.1	64054.6	65734.4	18248.2	12230.3	102363	125531	10863.8	16873.4	32131	135430	36894.6	34674.1	41644.5	45293.3	25385	21961.1	150034	177036	142719	149147	31772.3	23279	92938	37332.7	65592.4	46140.1	40622.9	34779	18698.8	11390.5	52121.5	58599.8	43201.9	57841.2	43306.1	43142.2	11564.9	125607	75988.3	68540.4	103464	25070.3	93749.2
CPD-14940	1	1	16117.1	202774	33672.6	152494	40316.5	255435	113325	74802.5	207381	142481	78312.6	82647.5	420393	458037	345121	337414	371658	382633	19869.8	31871.3	31867.3	21915.1	393174	413217	27520.3	21379.4	433040	414396	479440	453192	1	87719.1	1	1	427435	444505	393062	415180	74430.7	54802.3	16020.3	1	379068	381292	30775.7	54016.1	538885
CPD-6602	1	55368.7	1	1	60349.4	56310.9	43892.1	37661.5	20031.5	1	1	11781.3	43545.9	47072.4	21015	1	20700.4	1	1	33526.9	48991.9	40240	26227.9	20288.2	1	1	26959	18758.1	1	1	18946.9	18116.8	1	1	48232.8	56758.1	1	1	1	25800.8	45687.6	34326.5	25544.7	19512.5	28204.7	28260.6	32400.4	30354.4	27291.1
SACCHAROPINE	96863.5	101569	1	1	125099	133187	1	33189	1	1	58293.5	87391	45199	49453.4	1	1	1	1	1	1	57206.9	68094	1	1	1	1	10735.3	1	43492.8	45336.1	89317.2	79591.5	1	10541	69907.7	79802.9	1	1	1	1	53428.2	54769.4	23110.4	42680.7	87840.3	80379.9	103421	104749	89337.9
CPD-9869	96330	69246	35710	64367.4	69606.2	46580.4	65949.5	30608.4	21550.4	27076.1	41535	1	49538.8	1	17037.9	1	1	1	11229.1	21460.4	30189.1	27721.3	50775.2	52822.3	1	1	45376.5	54465.4	44830.7	1	29369.7	22199.3	1	1	10853.1	21138.1	1	30206.4	55131.1	1	54268.2	50668.4	58487	1	35038.5	51867.5	51311.3	1	66273.6
CPD-8780	663030	938353	950334	891270	933855	1.02495e+06	848020	881017	1.04869e+06	1.12749e+06	685860	1109285	788833	694240	928615	917358	898015	933891	1.03282e+06	964656	854996	750862	870340	921307	1.01674e+06	1.01926e+06	959974	1.00283e+06	1.01785e+06	1.06136e+06	982478	967695	913875	914880	808851	543581	1.1224e+06	802604	881853	1.10136e+06	1.08632e+06	1.12996e+06	853122	881882	1.04674e+06	1	834164	993644	1.01485e+06
CPD-10272	1.25017e+06	1.70731e+06	30684.1	29982.4	11511.8	11455.6	1.40867e+06	1.55153e+06	1.48377e+06	11618.4	18006.9	11791	1.24769e+06	1.22734e+06	1.32476e+06	1446514	1174287	1112882	1.17654e+06	1380111	751008	1.01389e+06	1.11569e+06	953330	18643.2	18611.2	19576.8	19069.9	35537.2	31275.2	17257.5	1.15627e+06	28365.2	28131.4	929238	854072	20146	22678.1	31733.3	29693.5	18656.7	10493.8	19121.8	1.51681e+06	1.87495e+06	2.16497e+06	27793.7	19623.3	25293.5
P-RIBOSYL-4-SUCCCARB-AMINOIMIDAZOLE	35471.8	36310.1	35988.4	1	1	1	1	11790.6	1	1	12291	1	1	1	11390.5	1	13624.8	1	1	1	1	1	11785	1	1	1	1	1	1	1	11293.9	1	1	1	17588.6	1	11864.5	1	12672.7	12874.5	15843	1	50102.2	50045.6	1	13742.5	11846	11419.5	19951.4
CPD-1242	257416	306418	71656.3	34158.9	227411	224997	224246	91783.1	151594	101863	61237.7	38448.3	276492	283097	102988	125145	118528	115508	139623	151111	391986	170027	154160	138992	89212.9	59327	82157.2	91439	87035.9	79605.6	1	94614.7	176770	8806.81	214977	19675.2	116642	101935	32853	10560.5	265894	269463	225550	236660	257529	286018	156003	172504	56187.3
CPD-381	100625	112291	89616.9	1	130996	112874	98549.1	91915	71695.3	83679.2	96780	90644.9	1	85534.9	55769.7	52544.9	92516.2	86835.1	131708	126479	122642	140977	109678	93025	78490.4	67658.1	86448.8	98296.1	87931.4	81135.6	119889	110416	65512.6	79250.6	139618	106843	91863.4	79893.4	96320.2	99679.1	123145	1	93793.2	97587.1	173571	169276	129645	141457	1
CPD-9923	36913	33629.3	52949.4	44172.1	58391.5	60308.8	27049.8	34988.1	54555.5	49287	113317	83504.2	30669.2	25098.4	79614.9	62249.5	45106.5	45207.5	30629.1	32159.8	64054.4	46098.6	69943.1	71987.4	56824.6	59085.1	22276.7	23236.3	127418	124384	114255	68829.6	11212.4	16603	83853.7	87412.2	78045.3	10887.1	24019.3	30089.5	71198.1	65658.3	92000	92905.7	76321	63287.4	165380	194427	155714
CPD-15382	1.84511e+06	2.3691e+06	1.35993e+06	1.27741e+06	2.01864e+06	2.06954e+06	2139982	2549203	2.29679e+06	2.29314e+06	1.72868e+06	1.9561e+06	2.71759e+06	2.68922e+06	4.73729e+06	1.8929e+06	2386150	2.26794e+06	2.58614e+06	2.82684e+06	2.74596e+06	2.86268e+06	2.27987e+06	2.13122e+06	1.6703e+06	2.55952e+06	1.57822e+06	1.56336e+06	2.40676e+06	2264626	2.05246e+06	2.10931e+06	1.63856e+06	2.74097e+06	3023665	2.77669e+06	2.03148e+06	1.75755e+06	1.77374e+06	2.07708e+06	2.12049e+06	2.16202e+06	1.75155e+06	1.74586e+06	1.45554e+06	3.05904e+06	2327760	2.4195e+06	2.09073e+06
CPD-12187	1	11514.4	37972	36807.5	39389.4	43939.9	39641.8	52846.6	28983.6	1	85786.9	88003.1	22993.3	16696	95822.4	104224	30392.4	22905	47586.6	48724.2	1	1	1	16524.8	38023.1	30462.8	30311.8	29652.3	53012.2	38987.9	66645.4	65526	1	1	1	1	43564.6	22191.9	23098.2	44395.6	1	1	1	1	27474.6	73116.2	18192.6	48575.8	80422.2
12-HYDROXYDIHYDROCHELIRUBINE	1	1	17805.8	18561.2	24226.4	22981.1	19325.3	20339.6	20581.8	13004.8	20740.2	36385.3	18981.2	17986.7	14281.2	18750	1	10912.1	13047.2	18742.7	1	1	31450.3	31475.5	17511.6	12457.2	44207.2	36893.5	65364.8	70779.2	12943.8	21376.7	1	1	1	1	37122.6	31556.7	30545.2	40595.4	1	1	1	1	54026.9	60341.4	13559.5	12752.4	65525.9
CPD-6627	41027	29699.8	66436.6	65089.3	40722.7	39478.4	52176.8	62775.2	48842.5	33564.2	85705.6	90643.9	16231.6	58677.8	47920.2	51707.2	56261.4	64763.9	47402.3	61705.4	104714	112447	11385.1	143455	11135.2	16311.2	15513.1	22956.1	11949.2	1	26217.8	25375.4	37879.5	17428.3	41126.1	43346.4	63136	32076.3	85724.4	33017.8	34801.6	41836.8	54233.9	53412.8	13142.8	48123.5	16743	36170.3	34509.4
CPD-4615	110931	115058	177070	154344	182742	171483	132518	131280	231805	221266	490766	516259	182305	187736	406148	411212	1	1	134926	115488	245166	231679	282124	298939	258923	249643	167655	166986	352123	371405	144577	126296	370918	378579	111913	115182	290572	273670	304714	323881	173209	68793.3	135665	148648	320998	328248	268852	289337	404294
5-HYDROXY-TRYPTOPHAN	3.65241e+06	3.80087e+06	3.56841e+06	3569593	847650	829002	1.64514e+06	1.60452e+06	1.00416e+06	997584	1155594	1.08104e+06	549611	544261	956112	845601	1.57474e+06	1.54434e+06	1.00721e+06	994215	2.90956e+06	2.61174e+06	3.3628e+06	3.03384e+06	1350282	1.34072e+06	2.32988e+06	2.37041e+06	1.26876e+06	1.22055e+06	976681	854359	4904958	5.08725e+06	3.14085e+06	3.15919e+06	1.06191e+06	967785	2.73937e+06	2.8786e+06	2.06798e+06	1.94933e+06	4.41926e+06	4464735	1.46678e+06	1.51121e+06	721217	759305	714286
CPD-14263	96593.9	72762.9	37111	56459	48528.4	45817.1	46311.3	33060.4	38068.5	18711.7	28273.3	1	11058.6	10461.2	12341.6	11791.5	29903.9	48733.7	35900.6	38656.1	29217.6	11278.8	31789.3	46189.7	54271.1	55843.9	64039.1	54352.8	1	29981.6	16556	39720.1	18937.8	26299.7	36370.8	17782	28782.4	1	56181.3	49046.3	77358	61586.2	30627.3	28940.4	55529.7	36107.2	28100.6	51009.6	52497.3
L-GULONO-1-4-LACTONE	257416	306418	71656.3	34158.9	227411	224997	224246	91783.1	151594	101863	61237.7	38448.3	276492	283097	102988	125145	118528	115508	139623	151111	391986	170027	154160	138992	89212.9	59327	82157.2	91439	87035.9	79605.6	1	94614.7	176770	8806.81	214977	19675.2	116642	101935	32853	10560.5	265894	269463	225550	236660	257529	286018	156003	172504	56187.3
CPD-10347	24547.8	24819.2	24186.7	26379.3	1	1	17019.8	16870.1	1	17306	18280.3	22486.7	10367	15166.4	11492.8	26106.7	19750	18061.7	19875.1	1	18810.5	10869.8	29974	29519.3	32192.8	33633.6	49946.8	55112	27227.4	22053.3	10890.5	18660.8	19548.1	16710.7	19085.2	19174.3	39244.7	40287.6	31633.6	32068.8	18740.7	22599.3	17364.3	11352.8	68565.2	75087.5	24837.1	16108.5	47246.7
CPD-12884	49816.1	1	16807.5	1	112051	102929	21824.9	17139.6	1	1	1	1	31670.9	31373.3	1	1	1	1	53131.3	1	1	1	1	1	1	1	1	1	1	1	11103.7	1	1	1	1	1	17236.1	16967.2	23382.1	25900.2	1	1	1	1	1	1	42276.6	10563.1	1
CPD-11606	138961	1	77175.7	83803.4	76638.3	58622.9	108337	107555	71631.6	33289.5	12437.1	13072.9	45397.9	21080.5	21414.9	39077	69918.8	100564	84886.2	75847.8	1	10544.8	22221	63273.3	93585.1	68804.3	95596.6	70664.6	55926.9	50887.6	1	80939.2	12546	37469.4	88978.5	46196.6	37261.6	50529.2	104367	89886.3	116060	72905.8	1	1	86732.1	74299.2	48712.5	91238	107452
CPD-8914	1	37973.3	1	15952.2	1	1	18962.6	28240.3	1	1	1	1	138315	134846	1	1	145658	141391	24452.6	29209.1	1	1	1	1	52958.6	49728.8	17393.5	32341.1	1	27541.7	25092.6	87354.6	190048	177840	1	1	65223.6	75760.8	57690.8	49248.1	273783	262692	293360	285881	37100.5	47174.7	138663	134757	1
CPD-7655	380366	384568	1	1	240629	251565	330092	322024	268042	293086	360360	335960	317554	314877	286929	364607	305707	295147	322943	300781	232321	244616	249706	241141	368307	358955	329226	303792	297903	297534	196464	210060	272764	248758	270095	270577	329690	372957	1	422408	1	1	273935	283288	288802	288471	302903	286830	361652
CPD-6221	91566	94676.2	1	87970.8	30140.8	30996.3	86544.2	88207.5	122083	120159	1	1	91986.4	54938.5	96394	162375	114643	1	122240	1	70539.2	69695	91960.5	102435	1	1	82846.6	137863	164418	163607	103183	1	110484	98992.7	77177	95554.8	82962.5	1	1	1	63103.8	1	1	1	105671	107562	155966	159238	258260
GEISSOSCHIZINE	199625	186525	134197	29311.1	16825.4	12090.9	191846	182981	154601	146942	115662	188798	124897	117976	182521	179680	174776	185613	178158	178134	124920	128426	138368	94392	248602	266190	161292	139363	155107	164799	20876.4	19463.4	194341	177300	130004	1	212810	248117	274512	285544	209992	209142	25230.6	24104.5	28643.5	28576.8	36714.3	29220	162757
CPD-8088	93137.7	103463	166451	208256	53890.7	36643.5	133961	135713	54596.3	60157.7	50519.7	31952	98753.7	54612.2	16108.8	136609	54983.3	63585.3	17177.3	112636	1	16546.7	50158.1	46622.7	120106	110665	192486	190730	265858	268041	257887	251251	58480.3	59783.6	1	1	132342	155491	159954	147799	90142.8	115984	1	1	261314	259858	233090	201935	269838
CPD-11938	1	1	45347.9	58077.3	1	1	50771.1	34566.1	1	31757.7	59893.3	30772.2	30367.8	1	42134.9	47554.7	24340.3	26037.4	1	1	21553.3	1	1	1	85344.7	97157.7	39651.2	40645	70990.7	68325.9	1	1	42243.6	40396.8	1	1	66970.3	81228.2	39488.8	47199	1	1	83872.8	75292.7	10472.6	30388	30437.7	23645.8	70229.9
CPD-8184	30990.8	43408.2	56337.9	20151.8	74918.9	79276.2	80653.1	227527	63327.3	66271.5	162692	172224	78442.6	24336.5	180581	141818	106852	67204.1	92107.4	22124.3	16998.8	28744.7	67339.6	65239.4	99091.8	81752.5	115646	83430.5	264751	134711	135805	102168	40911.7	58693	22798.3	12461.1	88566.4	94143.1	114039	111530	73873.3	29175.5	1	1	184182	150367	374714	387029	249304
CPD-9557	24632.5	25731.5	11754.6	97375	109770	95957.7	5369.2	90655	29580.2	17053.9	23522.6	30292.1	26170.5	25797.9	171028	160368	1	1	66246.1	67067.2	32757.2	1	1	11362.6	105470	15334.3	33118.9	47414.9	220071	201396	194788	166655	34908.3	1	1	1	121589	108753	35569.1	103713	10397.4	37501.6	11093.3	10775.4	130968	217975	19031.8	12226.4	35704.5
CPD-19434	164676	1	23060	17772.5	139016	12355.3	33565.2	10889.5	11507.4	11741.8	51209.3	48094.5	31602.8	31029.4	124607	129045	119116	120180	25586	26219.1	161305	160724	142034	129125	39585.5	37778.3	1	1	37502.8	43177.5	1	1	11123.3	11613.7	52242.3	63849.5	51013.3	48359	41806.8	55797.2	10180.4	183435	18321.2	24408.1	34311.3	38945.6	19703.6	19988.8	40037.4
CPD-11641	976471	975076	1926113	1.47155e+06	1.52254e+06	1.52405e+06	1.59315e+06	1.57241e+06	1.49256e+06	1.69262e+06	1.71056e+06	1.61203e+06	1.0632e+06	1521060	1.39634e+06	1.60903e+06	904173	917938	1749083	1.92304e+06	1.24982e+06	1.19095e+06	1.42037e+06	1.01032e+06	1.22923e+06	1.2408e+06	1.56876e+06	1.55858e+06	2182617	2.14037e+06	1.56382e+06	1.41543e+06	1.71507e+06	1751470	957496	960402	1.1601e+06	1.29439e+06	1.50697e+06	1.50223e+06	1.40309e+06	1.34114e+06	1379165	1.39222e+06	2030129	2.17875e+06	2.10311e+06	1.98304e+06	2.06074e+06
CPD-2748	33961260	32998622	30283038	22004886	6135787	6411040	9377200	8821691	6209382	7205498	10846409	10852284	744373	1040322	1.00354e+06	1.05313e+06	12393392	12531039	9911288	10432375	14210158	14766948	18415124	11599708	7.1949e+06	7.1977e+06	2.04704e+06	1995339	3466960	3.50185e+06	2.16162e+06	2109185	17543444	17115034	14632397	14552066	9265664	10097366	37202624	35921812	9165779	9837639	25759382	25971404	1.72883e+06	1.74045e+06	1.3915e+06	1.31571e+06	4.36581e+06
CPD-9776	101207	120236	700019	716610	742350	93750.2	674391	89837.8	74997.1	72170.6	713342	673630	636063	615613	660589	631862	505939	696113	89772.6	86658.6	91840.1	84855.2	659891	655043	700484	73068.1	667821	663132	556243	568209	596126	633932	78870.8	81028.7	31573	655626	67972.3	81066.6	71595.1	76313.5	114949	100558	136648	862583	34712.8	829428	38636	41673.3	766722
TROPINE	185997	154216	121264	166031	91236.4	92198.2	95052.6	77253.9	93494.1	141787	89884.6	84335.6	73579.9	69371.7	61621.3	54578.8	124989	99948.8	125654	144441	45676.1	51223.2	58909.4	10585.3	74991	104370	102034	97360.6	78895.9	76331.9	49626.1	68409.4	77976.5	79880.7	52545	42320.3	84763.5	111575	130482	122802	150080	157015	129029	120239	68311.2	72581.9	64419.2	54040.3	94459.1
CPD-16701	107513	106503	108659	110258	176556	170044	155624	151367	134261	140820	101046	122366	130226	120360	141154	112625	100048	102016	120934	120621	119898	116545	132625	102560	151750	149038	199303	200781	316523	322697	154720	156797	117872	111916	89185.6	79808.7	168812	168769	119472	120701	76167.6	133454	101614	102670	241341	236226	157185	157912	189676
CPD-12237	1635333	4.58119e+06	1.51171e+06	38742.8	1.14364e+06	1.37119e+06	43319.6	4.08409e+06	2.42628e+06	49407.2	5206416	4325439	1.99982e+06	1.88098e+06	2.66893e+06	3129290	3190430	128563	3.06665e+06	3.912e+06	2460132	1347134	2.73016e+06	1.93822e+06	4472147	4425011	2.65865e+06	2.13018e+06	1.5976e+06	2.65297e+06	4916403	1.47812e+06	1.14513e+06	3.11775e+06	995800	1.40222e+06	3656767	191251	4.1966e+06	4.14484e+06	2.97575e+06	142546	2977294	1.38555e+06	3.63864e+06	3.76842e+06	2733944	2.80871e+06	4.14091e+06
CPDQT-256	240970	226139	341811	343756	232759	228546	228434	208355	285199	270719	365458	350467	229291	213256	463406	416403	336149	320639	262414	264098	150417	153194	1	1	392945	396470	207161	204660	191790	191404	168102	176419	250601	286540	101521	115728	388451	428746	478844	453572	273873	268523	192266	187808	197949	201184	233091	219130	304558
CPD-12702	18812.9	19789.1	29221.5	22094.1	39036	48862.4	49914.8	50113.7	29168.1	36872.5	60914.3	58541.9	26133	26053.4	67175.2	54025.9	48479.9	48088.3	33362.9	40301.7	26096.9	31885	50831	20684.3	53169.6	60066.6	46306.6	42726.7	48707.1	40657.9	78701.4	54539.3	32380.2	27765.3	1	19337.9	50302.4	41398.2	31286.7	37027.8	28950.6	19733.4	16410.8	11770.1	35213.3	67781.2	74984.2	72196.8	64005.6
P-CHLOROPHENYLALANINE	1	1	1	1	59911.7	61940.8	93459	99509.4	88567.2	1	73849.4	76455.8	90464.3	90254.4	1	85771.6	1	1	11243	32961.5	60342.6	65756	37974.9	27899.2	47839.8	58280.5	38779.8	27927.2	142650	151667	63715.7	73039.9	1	1	1	1	1	1	42352.3	48701.7	21375.8	1	1	1	1	1	103570	102216	104310
CPD0-1422	5.32274e+06	5.14554e+06	3829409	4.27099e+06	3.98354e+06	3.79133e+06	4.12485e+06	4.00714e+06	2.57093e+06	3.54412e+06	3.94166e+06	3.13314e+06	2.74861e+06	2.34185e+06	2705844	2.68208e+06	3581625	3.37962e+06	2.84835e+06	2.87745e+06	2.86139e+06	3.26355e+06	3568691	3.70786e+06	4181811	4.04002e+06	4.3717e+06	4217734	3.71816e+06	3374703	2.70109e+06	2.74425e+06	2.53345e+06	2.55506e+06	2902785	2.96271e+06	3.08186e+06	3.55086e+06	1	1	3.84612e+06	3.77953e+06	1	1	4.02669e+06	3.56281e+06	3.64157e+06	2.74638e+06	4.38452e+06
DIFLUOROMETHYLORNITHINE	63121.2	66052.3	132898	137942	99117.9	80680.2	80837.2	72848.3	133520	139994	128698	123522	167487	170833	195920	199589	107854	112519	109137	106968	68661	72194.9	67649.6	82605.8	135202	139531	112838	51815.9	138516	142094	81090.1	83110.9	196235	180335	63641.6	67242.6	119866	244405	129549	235790	1	101006	113115	110642	103865	103199	163201	156494	88080.6
CPD-16762	3950118	3.87183e+06	3171661	3302248	2.50756e+06	2.61722e+06	3.39063e+06	3.19126e+06	2.80137e+06	3.04206e+06	3024277	3.11271e+06	2819506	2.70766e+06	2901051	3.42082e+06	3233943	3115845	3.19874e+06	3.16476e+06	2.94846e+06	2.93136e+06	3.43127e+06	3.33559e+06	3.09927e+06	3060025	3.00516e+06	3.06592e+06	2.77921e+06	2.77009e+06	2.63879e+06	2.35222e+06	3.31512e+06	2.77177e+06	3.27839e+06	3.24471e+06	3.02641e+06	2.94533e+06	3100179	3.29045e+06	3.4135e+06	3.4644e+06	3.1411e+06	3.14072e+06	3.26323e+06	3.21672e+06	3.0284e+06	3005556	3.27395e+06
15-DIDEOXY-15-IMINO-D-GALACTITOL	2.03712e+06	2246028	395378	396437	1.88466e+06	1.85864e+06	1.89673e+06	1.79942e+06	1	1.55216e+06	316861	1.19016e+06	1.58413e+06	1.48429e+06	2263703	2.01048e+06	1.55314e+06	1.44194e+06	1666265	1516588	2777723	2.6008e+06	2.03043e+06	1.85826e+06	1.81197e+06	1.44367e+06	1.45877e+06	1.44863e+06	201491	199422	1.36379e+06	1.41978e+06	1.49181e+06	673174	1	1	1.32957e+06	1.30522e+06	246061	275393	2.12785e+06	2.02544e+06	1.17031e+06	1.13348e+06	458277	933292	1.36935e+06	1.53979e+06	180567
CPD-19421	394310	403471	416474	411421	401024	396886	391567	385210	348556	348861	348333	341201	314395	299298	302483	338922	350379	329351	327135	314207	318285	330725	311102	292118	309782	308166	313675	305731	251578	259741	256854	256969	272005	297799	248606	271689	286786	316118	314088	317053	336457	232106	375286	354687	332563	355009	322442	306070	299176
DELTA1-PIPERIDEINE-2-6-DICARBOXYLATE	1.1243e+06	1.73721e+06	1.92753e+06	1.89278e+06	1	1.755e+06	1.46093e+06	1.71438e+06	1902189	1.89517e+06	1.09635e+06	1.88334e+06	1660102	1612232	1.47577e+06	1.7135e+06	1.39241e+06	1.38292e+06	1.63381e+06	1.65467e+06	1.09084e+06	1.14698e+06	1.23902e+06	1.21455e+06	1.5111e+06	1611971	1.52849e+06	1.52294e+06	1	1569055	1.30438e+06	1.49489e+06	1.36573e+06	1.4198e+06	1219968	1.06879e+06	1.70895e+06	1.33493e+06	1.44116e+06	1.93774e+06	1.7635e+06	1.96789e+06	1.5022e+06	1.51414e+06	1	1	1	1	1
CPD-14945	252475	262783	488232	444507	28097.6	444811	430271	492215	1	1	814408	1	316661	337294	41909.3	31429.1	401847	419700	1	1	214392	214601	1	1	49975.1	53126.8	1	21682	39879.5	647550	25416.5	16791.5	17611.4	353839	212857	1	686015	657352	695549	766574	463314	478524	357157	361604	1.04652e+06	1.23824e+06	29177.9	668577	1.12248e+06
CPD-14528	1	1	54941.7	53594.1	43561.9	49421.9	52173.3	60224.5	44705	40241	132819	145416	1	1	120059	124979	52155.5	38995.1	16298.2	27706.9	1	1	18796.6	1	80113.4	72472.6	82417.1	83943.5	113816	99811.1	16813.2	17019.6	1	16443	1	1	1	85998.3	85512.3	105186	1	1	1	1	74616.6	96688.7	12466.6	10603.4	1
CPD-12653	183334128	181854288	142586336	144323408	113746144	106633224	24764426	25807406	217062640	220183424	164810096	166664640	59063800	55795804	122328248	115040904	112069376	106339112	173730416	176875360	81637264	85554160	119543448	116803024	35975408	35777028	142238592	141840624	25325346	25031276	66667812	69341464	39399640	43401524	70589440	69446728	43948388	48551840	108616928	107577464	117253408	116468776	64135204	64383804	10508455	11162032	155028112	156931360	11399041
CPD-11228	1	1	57895.6	67941.3	99154.8	94008.1	82879.1	92977.6	62249.8	46609.3	1	73607.4	120876	103834	51984.8	36482.6	62617.8	57214.3	58528.2	93700.9	180660	171014	303801	282024	50795	50020.6	102300	106498	81659.9	86358.5	81912.9	97842.3	34272.3	32206.3	93249.6	96597.4	88618.4	69705.9	71219	1	35343.9	49875.4	1	33124.6	173199	176839	21519.2	51395.6	107839
CPD-12025	1	1	61215	49985.7	131793	102669	75702.3	50805.3	1	1	1	1	26931.6	10886.2	41486	47106.7	52968.2	1	1	1	43585	59909.8	1	1	76687.6	46100.3	65833.6	54797.1	107431	91938.8	36854.3	39308.8	50646.2	36647.1	30260.8	1	45135.8	126655	143545	94632.6	105548	114781	73847.1	81387.1	137234	128493	126417	100060	136329
CPD-4483	1.632e+06	1.48148e+06	1.02716e+06	1.29827e+06	898483	829972	1.18013e+06	1.07357e+06	793248	1167186	662717	692129	928686	746197	919156	993600	963790	1.0823e+06	857710	884608	804922	913340	1.35292e+06	826007	755599	878350	1.1003e+06	1.11021e+06	1.0002e+06	983863	687391	854972	658004	647067	1.16205e+06	1.13073e+06	881142	1.1175e+06	1.09621e+06	922043	375406	1.33444e+06	1.12189e+06	1.05132e+06	773768	830634	343368	869131	378607
L-PANTOATE	431095	482968	290562	18219.1	15325.4	14138.9	43524.1	44401.6	11894.3	24688.3	57553.8	39208.8	11357.2	17324.8	23840	19746.9	19062.4	23979.4	25811.2	26002.1	31981	15426.8	213352	11783.1	18467.9	17476.3	1	1	1	1	26042.6	11703.6	28786.9	18036.6	58990	30344.1	19005.7	120687	556606	21226.3	14356.6	17468.5	289337	171645	42231.2	53483.1	24825.6	22977.4	18151.3
CPDQT-36	344524	1	1	1	1	507396	342264	355510	415484	498109	200005	230732	223045	240198	327827	334815	327414	306603	352683	350265	280457	260174	318161	349222	166881	158229	207644	197563	170590	176203	1	211276	226341	213990	1	1	288174	258644	1	1	1	1	1	1	1	1	1	1	1
CPD-13373	44390.2	49714.9	58321.1	51702.7	41538.3	1	40810.6	39355	45211.3	49960.2	1	1	28128.2	21158.7	17106.4	1	1	1	44617	43945.4	1	1	1	15973.9	1	1	1	1	1	48364.7	23428.9	15398	63540.5	51527.4	10969.2	26811.9	1	1	26888.6	46511.3	46752.8	32799.6	27644.8	22252.7	1	32992.8	34249.7	41140.3	22284.2
CPD-11260	94948	104983	101267	95903.2	82402.1	89456.8	86519.9	93912.1	98942.4	102717	88685.2	89616.7	79356.3	80705.6	63886.5	64331.3	70725.5	69816.8	74736.5	90768.5	105118	111692	63027.8	56355.7	77171.9	1	72341.9	74192.3	92331.1	81970.1	1	1	89876.8	93817.1	109180	97122.4	87522.2	78571.6	94983	100097	107202	113288	128754	121794	77863.4	87996.5	65410.6	59463.6	96845
CPD-14829	1	1	1	635688	559366	1	1	486864	358251	1	393152	402008	434045	1	263433	264992	1	1	1	1	259741	1	1	1	1	1	370407	360398	444148	434417	1	1	679385	646312	408268	417892	889049	786464	917304	858426	574308	1	578381	583933	124185	123123	1	1	465446
SUCCINYL-OH-CYCLOHEXADIENE-COOH	36913	33629.3	52949.4	44172.1	58391.5	60308.8	27049.8	34988.1	54555.5	49287	113317	83504.2	30669.2	25098.4	79614.9	62249.5	45106.5	45207.5	30629.1	32159.8	64054.4	46098.6	69943.1	71987.4	56824.6	59085.1	22276.7	23236.3	127418	124384	114255	68829.6	11212.4	16603	83853.7	87412.2	78045.3	10887.1	24019.3	30089.5	71198.1	65658.3	92000	92905.7	76321	63287.4	165380	194427	155714
CPD-19435	164676	1	23060	17772.5	139016	12355.3	33565.2	10889.5	11507.4	11741.8	51209.3	48094.5	31602.8	31029.4	124607	129045	119116	120180	25586	26219.1	161305	160724	142034	129125	39585.5	37778.3	1	1	37502.8	43177.5	1	1	11123.3	11613.7	52242.3	63849.5	51013.3	48359	41806.8	55797.2	10180.4	183435	18321.2	24408.1	34311.3	38945.6	19703.6	19988.8	40037.4
CPD-194	3.83457e+06	4724552	4.11049e+06	4193039	3747019	3.78246e+06	4992618	5119639	3.11641e+06	2.85805e+06	4415461	5.0759e+06	2.37836e+06	2.13583e+06	6932064	6602207	4562745	4.42816e+06	3.44756e+06	3.19956e+06	5790146	5.43482e+06	6.51634e+06	5.38051e+06	3.8352e+06	3.78866e+06	4.5133e+06	4527107	2.87094e+06	3.06974e+06	5.84224e+06	5.52598e+06	3.97117e+06	3.86798e+06	5.26565e+06	4.40273e+06	3.59294e+06	3.28851e+06	3149363	3.5215e+06	4.09482e+06	4029843	4632641	4656884	5583849	5038271	4255545	4821834	4.09166e+06
CPD-10256	17695.5	12545	32009.5	29311.1	16825.4	12090.9	29234.8	20700.9	29843.7	31810.4	35672.9	39579.4	37300.5	32248.4	38061.3	41936.9	25658.2	24568.1	29581.5	26452.1	16332.6	11366.2	18014.7	11240.4	37769.5	48944.8	23594.6	25075.4	30388.2	38328.4	20876.4	19463.4	54960.7	53711.8	1	1	40992.6	45923.2	43129.1	44638.6	24022.9	25776.9	25230.6	24104.5	28643.5	28576.8	36714.3	29220	45534.6
CPD-7535	1135438	1.24676e+06	757068	746298	779847	474288	982522	977352	654547	387540	342888	378676	413120	391274	484303	386965	636201	882857	882056	807446	327308	335462	406605	667181	794069	748319	915374	707268	613496	596096	287790	835953	373402	419616	803461	438049	405515	469282	967567	825160	1.03551e+06	571080	341992	346159	720745	498205	365935	785757	790746
CPD-15700	1	16693.6	86203.7	86048	1	1	1	11034.9	38230.2	30203.2	25108.6	11934.7	1	11992.9	19628.9	19104.5	1	1	1	1	1	1	1	1	21394.6	25894.1	1	1	17812.1	11972.7	11495.3	1	11946.1	12219.6	1	1	38432.3	24927.2	35423.3	42000.9	11092.1	1	15849.8	16243.8	17743.6	17931.3	22658.4	24387.8	17791
CPD-1131	1	1	15413.7	1	12416.4	13303.1	11531.3	50113.7	1	22175.4	15941.9	30093.7	1	12211.7	11878.9	21138.2	14117	12585.7	12594.6	1	1	1	1	1	14784.8	12047.6	1	13213.7	17343.3	23311.8	23195.9	14330.5	10854.8	14188.5	1	19337.9	15480.2	16061.8	31286.7	31477.1	28950.6	1	16410.8	11770.1	35213.3	20737.4	74984.2	72196.8	64005.6
CPD-14900	580356	600826	395164	388987	443336	322405	476914	347655	335582	319232	368986	334935	346702	323291	349969	269501	511036	494666	325246	344580	378659	388524	272499	366273	421623	402521	372771	329660	291665	244880	285225	319648	308009	403147	353341	340236	381652	364562	452018	381650	452872	462512	515496	470610	419577	356706	393774	330834	400071
CPD-4205	1	1	1	1	22560	25936.6	1	13209.5	26472.7	25621.9	54532.7	52605	19872.6	19857.1	21041.3	27227.7	1	1	1	19548.2	10362.5	1	20841.3	1	18967	24895.6	13933.1	15075.8	38103.7	27686.5	12025.6	1	1	1	1	1	17241	24592.3	30385.8	30204.6	24169.1	23246	1	1	40897.7	56339.8	19502	15532.8	41436.7
CPD-440	36348.3	83287.7	58299.9	32875.8	17069.2	120462	24482.4	32996.4	23214.2	66327.2	111555	11349.4	10340.1	10678.6	51047.9	28329.3	57423.9	22499.3	102896	128193	24686.2	17547.1	77205.7	55669.7	16460.2	16266.9	82797.6	81310.5	157934	156318	147248	62746.9	73567.5	79406.6	93000.2	91022.6	155514	119005	16659.4	129484	98889.7	164889	74344.2	134013	151445	103902	142602	169199	172451
CPD-4894	317211	339085	402554	417097	1	1	151189	152082	1	1	1	115436	135621	123512	394040	428900	336126	337150	1	1	1	1	1	1	353132	350422	1	1	117425	1	1	1	142601	1	1	1	232778	247835	427338	1	426341	539691	1	1	1	1	307736	297433	127568
SINAPATE	182326	205811	184501	208339	430109	437742	333171	398204	269805	178737	265476	194718	637835	630018	764027	724894	342896	334234	469718	461062	351852	365598	216132	187683	491148	455066	406849	459328	835951	902705	679296	735897	370941	435239	258605	203446	386656	220155	208264	244236	233789	296640	214881	222941	482891	445758	624591	727490	515138
CPD-8647	878459	1.81579e+06	792968	382700	1.50707e+06	1	1478773	1774565	1.39472e+06	1.18285e+06	1.11053e+06	1.04968e+06	146507	1.08733e+06	1.47851e+06	91019.9	1.34777e+06	1.13777e+06	1.31381e+06	1.23587e+06	2.27727e+06	2233185	601550	486991	1.55292e+06	1.58017e+06	1.10442e+06	761864	1.27091e+06	1.25259e+06	1.59649e+06	1.18579e+06	841733	661331	1.91714e+06	2.4763e+06	86016.6	1	893603	917529	2107098	1.53821e+06	1.60896e+06	1613765	1.23979e+06	1.19341e+06	1.36935e+06	1	1.09387e+06
CPD-9087	54362.6	67462.5	59882	68331.9	55168.4	47938.9	48549	49604.8	46521.2	46044.7	40784.9	46317.6	40435.4	44414.4	52978.2	44224.7	46773.3	48691	53428.7	41151.6	43762.2	48008.3	47506.7	47401.5	40753	40950.2	41988.3	45762.9	38962.4	39951.3	36959.5	46826	41379.6	40085.4	42317.1	40441.8	53438.2	58623.2	58981.7	53159.4	66539.7	62771.2	64284.5	71589.6	67069.7	71301	72197.1	70723.7	62930.2
CPD-4281	1	190976	128600	130324	160648	146884	160921	151185	138342	132834	45888	1	109718	94842.4	128810	113273	146491	142014	1	1	184752	180953	98670.7	75961.8	109318	107764	100849	96446.4	82941.6	89485.5	76037.2	77450.7	160586	161461	171338	179338	55171.4	60469.7	1	1	191290	195243	186085	186392	105506	89755.1	97218.8	104320	35504.8
SER	86367.4	100839	53164.8	56721.9	217794	215829	117088	112575	75348.3	77583.6	97611.2	115292	78676.4	70335.4	40677.2	43108.1	27089.6	31895.7	79620.6	69672.5	113249	101898	23448.7	11161.4	74221	81041.8	104562	98411.9	170405	193670	55600.8	63812.3	103169	98889.8	77859.5	85607.6	64786.9	70740.4	67458.9	70294.3	156478	156032	71552.8	80124.8	68886.7	65469.6	94533.8	110731	114715
CPD-4662	49816.1	1	16807.5	1	112051	102929	21824.9	17139.6	1	1	1	1	31670.9	31373.3	1	1	1	1	53131.3	1	1	1	1	1	1	1	1	1	1	1	11103.7	1	1	1	1	1	17236.1	16967.2	23382.1	25900.2	1	1	1	1	1	1	42276.6	10563.1	1
CPD-9746	186602	197311	222642	1	138537	198908	90978.1	44735.3	172893	175023	109859	53772.6	117519	122508	55451.7	1	167992	165579	172424	179168	58403.3	68819.4	122270	106342	148791	149280	107093	80882.7	107948	125460	74932.5	82318.1	202857	211081	133260	148640	261786	232550	392267	247131	224500	1	1	1	1	51683.8	51850.1	100004	135235
CPD-10472	345244	422691	345027	358070	451669	430990	413688	421195	362885	321147	180700	195541	223552	211884	184760	172339	259282	237987	290420	289414	361950	350931	238969	226458	253569	256101	239829	248756	222793	232088	243791	245671	330919	325351	363880	364333	260614	257534	252465	309991	1	360936	1	1	34062.6	44104.8	22484.2	35681.9	219429
CPD0-1402	11311.8	16236.7	1	1	12712.6	17732.4	10926.9	11173.3	10475.4	1	12059.7	10410.2	1	1	1	1	1	1	1	1	1	1	10531.9	17079	12038.1	1	1	1	1	1	1	1	1	1	1	1	11983.2	11608.7	25055.9	18370.5	22195	11434.9	1	1	1	1	1	1	16127.1
GLT	1	10341.6	1	1	39592.8	35178.4	39761.7	40619.1	49026.8	10773.9	145736	167392	38701	20910.3	88324.8	109252	23502.4	10953.1	29677.2	42749.3	1	1	14940.9	13512.9	12365.7	55234.8	23138.4	22581.1	94997	74249.1	16753.2	10760.7	15288.3	1	1	1	14079.8	27643.6	35357.3	73468.2	1	11039.4	1	1	76019.6	143184	35581.9	34955.7	148958
GUAZATINE	120152	97867.6	69060.2	86086.5	79129.5	56630.1	74323.1	82227.4	55751.3	43294.3	36144.6	26341.2	36869.6	29800.9	40535.8	44625.9	57198.4	83714.3	59581.8	61976.3	42173.1	35582	38693.7	58512.6	82404.2	59176.4	80418.6	70019.3	58712	52091.8	27089.1	64643.2	33648.8	46152.1	59950.4	39395	58915	51035	89140.6	85145.1	97288.9	85779.6	31266.9	44142.3	97123.7	53534.8	47969.3	81928.9	89969.1
CPD-8890	15980.8	169437	1	16091.4	1	1	261501	255289	1	171157	1	1	1	1	88720.8	168583	113376	125814	209046	221846	111230	119239	183928	133659	1	1	1	109488	116613	1	1	1	85283.1	81309.6	1	1	207308	211062	82285	169339	2537.03	157806	257582	252595	190926	190546	207713	187877	136328
CPDQT-28	70362.4	71748.1	56413	46561.9	115752	122321	79484.3	80536.7	72613.7	65160.8	83912.8	54996.8	54049.6	62880	79306.9	75078.7	69512.7	75955.2	64584.1	69647.7	62265.2	53395.3	61180.4	63590.8	60607.5	69781.1	56495	56144.1	57076.5	46909.6	119373	91574.4	48450.3	45537.7	56725.5	52045.7	62204.6	89640.6	80642.4	90797.3	78057.8	77467	50573.3	45401.1	56386.1	58800.4	57345	56159.1	90456.5
CPD-2185	427578	416924	86390.9	114690	261440	108143	193638	143498	41971.3	45035	41865.9	53006.7	69820	173850	97033.3	1	140440	41128.6	177180	134168	446558	389288	261079	221907	205311	48817.5	154922	51461	120893	1	76652.5	69671.2	106993	142344	172685	190476	172622	49132.7	80365.1	129206	306059	273731	188672	199222	263377	280881	161075	110937	97494.7
CPD-7084	113818	1	1	240713	175834	175573	128452	121949	1	135139	1	1	109264	1	1	1	105021	97740.9	1	123223	76333.1	57850.1	11328.7	1	1	1	1	118783	1	1	1	37695.2	161280	30891.8	100848	316505	1	1	1	1	170246	246638	535100	530909	1	1	1	1	1
CPD-9774	76549.2	79697.7	54150.7	53481.8	90159.6	92690.2	86648.4	84290.5	73333.6	98642.9	99442.3	88272.1	92371.1	91681.9	99963.8	88915.4	69388.6	74362.8	95528.2	92818.6	88024.6	81595.9	75265.1	54791.6	87254.7	83448	87446.7	23297.5	102918	98681	101552	87043.2	62579.6	63839.4	100160	102456	79388.3	73936.5	70639	74999.9	85042.6	83392.7	62823.9	67050.4	102845	96713.6	104208	105056	99127.9
CPD-12852	580356	600826	395164	388987	443336	322405	476914	347655	335582	319232	368986	334935	346702	323291	349969	269501	511036	494666	325246	344580	378659	388524	272499	366273	421623	402521	372771	329660	291665	244880	285225	319648	308009	403147	353341	340236	381652	364562	452018	381650	452872	462512	515496	470610	419577	356706	393774	330834	400071
DIMETHYLSULFONIOACETATE	111278	98876	86106.7	1	126976	136565	110145	102678	140546	147231	264558	243074	111177	112379	123771	156101	84159.8	102046	1	153285	118552	128338	197779	106006	149256	148498	129000	139686	204640	176889	99190.6	1	90825.4	96520.8	98271.8	120610	120480	149268	176947	167963	148342	154315	80434.4	81582.1	195713	210178	156068	128059	208954
CPD-9019	17020	17351	22591.6	11955.8	24635.7	25324.8	18667.8	17634.1	17909.1	23154.9	68228.5	18104.4	14360.6	13397.5	18049.4	12296.4	25563.8	17869.9	27661.5	28840.2	48600.4	1	16889.5	1	25501	19888.2	11253	11286.1	19027.4	18545.1	47500.9	16185.3	25227.8	29076.5	16151.7	1	12307.6	11036.8	26977.5	25698.4	74985.8	22514.5	16745.1	17857.7	11427.6	17159.9	18647.1	19351.1	18057.7
THREO-DS-ISO-CITRATE	47480.2	53173.2	90146.3	93467.9	139465	136659	306437	314473	93419.2	110542	262676	327592	254018	247992	246462	251176	134910	115305	245181	224208	298946	308314	470041	470353	229571	218331	245191	265859	369664	379661	377354	428394	97900.8	131879	180017	182142	248501	217887	261678	259057	159962	182396	53118.4	53672.1	613955	615728	402318	421888	563740
CPD-7164	1673068	1698221	213910	181694	2787754	2736362	1591612	1.50492e+06	280748	262163	1	333477	214751	1	472726	480364	1	996011	188751	132667	1	275756	329570	356057	312604	298206	1	1	1	1	164933	144975	443235	1	1	131725	2425223	2770903	2221463	2.19775e+06	1.67458e+06	1.64534e+06	1	703131	375075	385408	1.55493e+06	1.4441e+06	2.09798e+06
CPD-4609	32581.1	37561.7	48899	46646.1	78765.5	80166.4	40036.4	47162.5	47667.2	43783.6	43961.2	51256.6	38624.1	11656	10814.5	36735.6	16491.7	44558	41778.8	38812.7	17740.8	22855.7	42111.6	40467.7	42708.8	45882	38055.2	39294.8	40177.3	33374.9	12668.7	37105.9	12322.8	16432.9	38249.5	40925.2	11214.8	52804.9	24885.7	24239.2	19107.9	28591.9	35099.3	36065.6	19575.6	19011.3	32091.4	29613.7	26285.7
CPD-8006	346302	332969	347440	363744	81121.5	74412.4	288837	279616	201334	210656	219298	225947	201823	199278	336030	376211	192037	189987	213594	206279	242100	243704	478835	476377	393475	389234	404494	385012	234639	259823	199693	189864	400747	277286	350181	350112	331078	351645	336999	349839	224749	230160	218311	217770	418539	418848	175895	172681	322646
CPD-4211	125159	118423	120845	140669	96182.4	1	99344.3	125871	151589	143392	107917	152569	124156	117973	101627	113799	115810	103389	128755	141194	82994.3	92048.3	99892.9	76019.8	139385	137818	130629	130381	139184	150330	98345.4	107227	108804	110830	85699.8	69649.8	139847	94287.3	1	1	1	112178	1	74893.5	1	1	1	1	1
CPD-15798	116736	118242	39174.9	39909.2	74173.9	73745.3	65107	54014.6	25464.3	27561.2	18381.8	18178	14005	25996.4	20670.6	17656.6	27443.2	23588.4	28955.9	29183.4	276013	261877	112146	86994.2	37400.7	37218.5	67598.2	66774.5	46136.9	47770.8	21344.6	20474.1	107411	104877	239475	240519	23266.6	21167.7	31999.7	30207.7	88224	85627.9	144278	154988	69765.1	74807	45779	45952.9	30428.4
DELTA1-PIPERIDEINE-2-CARBOXYLATE	129874	145557	71111.1	51898.6	14114.8	118757	112578	19569.1	62910.7	50908.3	51446	55351.3	45627.8	46108.8	49141	50612	108590	104373	111669	70257.4	105381	108708	59636.3	86909.8	57981.6	54058.5	51283.9	50852.6	33735.9	19483.7	44903.5	92189.6	56048	50457.1	72651.4	12757.9	84952	65451.2	92215.5	11227.3	20402.2	143894	19038.9	19073.3	95531.4	104521	44328.7	65455.4	94091.2
NONAPRENYL-4-HYDROXYBENZOATE	28470.6	26725.5	1	1	13020.5	1	28745.8	11779.4	1	1	1	1	30097.7	27879.1	11484.2	11222.4	18123.6	18668	1	1	26541.8	20010.6	1	1	18773.4	28121.6	10395.1	1	1	1	1	1	1	1	1	1	27675.3	29406.8	1	1	1	11110.2	69902.2	68462.4	17903.8	19391.3	28147.2	18314.7	1
PHENYLETHYLAMINE	272555	265219	522603	545800	315609	300784	318148	300644	337812	358366	755006	687051	216600	269425	463737	414094	335801	353840	596032	638374	143174	147285	285573	174549	490313	511694	363140	346248	439036	444444	400982	408622	393766	379640	97967.4	98177.3	379668	458496	697511	653118	376211	378274	289551	286779	628415	623410	388833	355635	481451
CPD-7901	49816.1	1	16807.5	1	112051	102929	21824.9	17139.6	1	1	1	1	31670.9	31373.3	1	1	1	1	53131.3	1	1	1	1	1	1	1	1	1	1	1	11103.7	1	1	1	1	1	17236.1	16967.2	23382.1	25900.2	1	1	1	1	1	1	16377.1	43324.5	1
CPD-4141	34597.8	51556.5	37214.4	46133.1	41602.4	33995.3	33841.9	27917	30501.6	24166.1	1	18330.4	19331.5	10671.6	18455.7	17627.9	26342	17458.2	30673.7	18517.6	10196.3	17659	23026.1	16343.4	30178	28372.5	24211.6	26762.1	17628.2	24351	1	10581.9	16044.4	17036.1	11188.5	17773.7	23301.7	26911.8	32472	33117.5	12447.8	33952.8	30482.4	32671.4	34167.3	36071.5	40968.3	31756.3	33879.8
CPD-8089	10443.6	10541.9	184429	280155	163254	39655.4	261717	249783	54772.3	21578.7	1	1	167528	201961	143557	116173	164446	175255	191963	172901	1	1	94155	1	231452	286074	336336	355938	277622	186148	243909	241225	281591	247784	234914	216159	143902	187593	69639.3	116811	314736	339372	1	1	1	467456	1	1	132513
CPD-7025	1	2982555	1	1	44818	35394.5	3.66024e+06	3.39463e+06	1	1	4.42034e+06	1	2.52289e+06	2548252	1	1	3.2685e+06	3.474e+06	1	1	17701.5	12096	1	1	1	1	1	1	1	1	1	1	1	3.70705e+06	12112.4	1	1	19324.9	1	1	3.15709e+06	3.01269e+06	1	3362281	2225377	2.15813e+06	2.47059e+06	2374183	3.86089e+06
CPD-13081	352330	294010	178235	220868	208332	153265	279038	266270	185901	120840	97908.1	93103.9	139262	130163	132241	120444	160329	268430	230847	210921	113520	84584.3	143069	202327	199246	197295	267130	193016	162077	151544	67670.2	205327	115644	130780	219520	142998	125234	140168	256687	194659	262386	152473	44876.5	66517	191975	108990	103786	218771	218605
TAXA-42011-DIEN-5A13A-DIOL	27206.8	28339.6	17982.7	23536.8	32209.6	28462.5	20666.9	25773.8	19016	18035.6	19396.8	18342	10862.2	1	1	1	16493.7	11703.1	26792	27295	11313	10635.4	17924.4	24000.6	17310.7	11813.8	1	1	17273.5	23884.4	25498	20698.3	1	1	1	1	27419.9	38597.6	35477.8	34364.6	30738.3	35919.9	21209.9	25956.5	11752.7	24774.2	31243.7	32765.5	28690.6
ALPHA-TOCOPHEROL	168956	175770	146773	160964	1	99454.9	201977	209434	133694	158385	133933	156118	136696	106449	214055	227722	242210	251890	1	160116	297179	274624	168412	180128	136789	133476	141499	135861	168227	150109	200086	209073	166014	146632	185141	180456	179279	209304	154595	140824	205208	201388	337176	322771	277720	326796	275946	271318	170664
CPD-11422	49816.1	1	16807.5	1	112051	102929	21824.9	17139.6	1	1	1	1	31670.9	31373.3	1	1	1	1	53131.3	1	1	1	1	1	1	1	1	1	1	1	11103.7	1	1	1	1	1	17236.1	16967.2	23382.1	25900.2	1	1	1	1	1	1	42276.6	10563.1	1
TMP	749268	776179	525254	514440	391008	355768	47007.7	47776.6	1.24971e+06	1.26568e+06	636425	626754	126189	118493	396303	380387	231155	222714	696160	707684	174590	185793	331904	346060	56044.3	51397	420398	408488	36676.9	36183.9	180255	191769	76902.2	75495.9	169440	180123	93739.3	110272	320355	313455	351941	354234	157920	161530	1	1	582727	566986	1
CPD-8092	10443.6	10541.9	184429	280155	163254	39655.4	261717	249783	54772.3	21578.7	1	1	167528	201961	143557	116173	164446	175255	191963	172901	1	1	94155	1	231452	286074	336336	355938	277622	186148	243909	241225	281591	247784	234914	216159	143902	187593	69639.3	116811	314736	339372	1	1	1	467456	1	1	132513
CPD-13357	1	1	15413.7	1	12416.4	13303.1	11531.3	50113.7	1	22175.4	15941.9	30093.7	1	12211.7	11878.9	21138.2	14117	12585.7	12594.6	1	1	1	1	1	14784.8	12047.6	1	13213.7	17343.3	23311.8	23195.9	14330.5	10854.8	14188.5	1	19337.9	15480.2	16061.8	31286.7	31477.1	28950.6	1	16410.8	11770.1	35213.3	20737.4	74984.2	72196.8	64005.6
CPD-12927	158433	180668	82149.8	68117.5	103120	1	95010.9	78937.7	53231.8	1	1	1	1	1	38831.3	1	54350.1	78031.5	71134.5	1	1	1	1	1	1	1	1	50562.6	1	1	1	1	1	1	1	1	1	1	1	1	1	1	1	1	66424.6	1	1	1	1
D-GLT	1	10341.6	1	1	39592.8	35178.4	39761.7	40619.1	49026.8	10773.9	145736	167392	38701	20910.3	88324.8	109252	23502.4	10953.1	29677.2	42749.3	1	1	14940.9	13512.9	12365.7	55234.8	23138.4	22581.1	94997	74249.1	16753.2	10760.7	15288.3	1	1	1	14079.8	27643.6	35357.3	73468.2	1	11039.4	1	1	76019.6	143184	35581.9	34955.7	148958
CPD-7712	1	1	63186.6	58747.9	32610.5	35124.7	59005.9	57891.2	54643.5	54644.5	54784	68521	35745.2	42842.3	48102.5	51307.7	54457.3	57952.5	56106.1	62091.4	36111.8	1	42640.9	28227	73773.1	73987.6	43332.4	37423.2	46489.4	48440.5	33189.1	33579.3	70360.9	74032.8	1	1	65767.3	64780.7	82165.6	86907.4	56740.7	55566.4	1	1	49726.8	47959.3	47226.6	46765.3	78813.4
N-DELTA-PHOSPHONOACETYL-L-ORNITHINE	10541.5	54556.5	62176.7	70353	56627.7	70039.4	136222	227527	183025	63168.1	237989	252835	121653	254786	501614	356931	199561	63121.9	217734	215435	10756.7	58286	311848	257967	316537	313277	245805	219945	177169	382351	352479	342186	108766	122708	33683.3	17756.1	291807	276342	262458	276735	1	1	1	1	570077	310115	374714	387029	142490
CPD0-1153	905381	966527	1.0959e+06	1.09008e+06	742571	787963	1.07778e+06	1.05674e+06	1.00087e+06	1.04969e+06	1.09085e+06	1.19217e+06	833876	871345	1.00826e+06	988905	1.05934e+06	1094278	1146051	1.16958e+06	723373	760606	808399	736863	1.34344e+06	1.38846e+06	901179	888446	1.00727e+06	1008986	789117	740548	1.35862e+06	1323400	782875	784035	1.22757e+06	1.27029e+06	1.46585e+06	1.5008e+06	1.01218e+06	1.06831e+06	1.07522e+06	1.09013e+06	843524	842471	869332	872399	1.26415e+06
2-OXOHEXANOATE	249439	211763	90942.2	79930.5	41659.3	40158.2	55666.1	43732.1	1	59143.7	91020.3	68109.2	58411.8	56875.7	81786	70524.4	45561.5	46112.9	45265.6	33901.6	120248	98681.6	151526	39944.9	39699.1	48632.8	110350	106710	59280.3	65028.2	28272	20520.5	158332	135497	88072.9	101867	25321.1	71975.8	176671	101341	85116.6	86981.6	178340	174916	84406.4	454862	50396.5	28360.9	21625.2
CPD-4576	1	12565.3	1	11551.5	22749	27066.8	11632.4	12516.2	1	1	18582.4	1	1	16962.9	1	1	1	1	1	1	1	1	29538.3	26957.7	11661.5	17554.6	1	1	18386.4	1	1	1	1	1	1	1	17559.7	24277.1	25152.4	19112.6	1	1	30103.8	1	1	10779.7	1	27415.3	1
CPD-10214	829526	757642	380420	377312	300850	311128	343017	328048	265236	308144	256345	248245	132857	1	150166	134688	326809	330319	352134	329239	420563	397845	362339	252583	256876	257532	189789	1	1	1	118453	109701	400554	395818	464100	468403	333894	349189	513724	467995	447644	432262	551207	554373	135445	137952	1	1	1
CPD-4123	70757.4	91232.1	84940.7	89769.3	71751.9	65921.3	90960	111206	157002	173856	385295	372645	106067	103603	242281	260890	189701	176333	44397.6	246896	83788.7	98375.9	107504	47879.1	237379	115887	86976.6	71528.6	1	1	208084	90897.7	87229.8	93814.5	114639	92901.1	259456	252174	359648	366403	79277	76471.3	101030	100509	280100	358528	202787	185129	388210
CPD-8083	1.15275e+06	1.02612e+06	686801	960780	825177	1.17084e+06	631985	586914	742393	516084	839233	485630	472072	435872	506930	478232	871690	854485	528200	523094	1.22006e+06	932643	1.3016e+06	908552	938845	679573	795205	793816	532502	355899	630587	579335	790485	770914	673106	622090	639327	704439	643362	600113	802212	743702	1.16301e+06	1.06275e+06	833510	945681	591392	492594	553152
DPG	51546	56737.9	46608.8	45419.8	40666.6	40290.3	61617.6	51791.7	1	11047.9	48326.4	46132.8	1	1	77613	66949.9	49016.2	24401.6	17170.4	16589.1	38919	47066.2	73827.1	1	24418.1	17836.3	37644.2	36407.8	1	1	50702.2	48991	24247.9	24241.8	35739.5	25994.7	17277.6	36194.1	18517.3	29959.5	45393.4	50414.4	55081.1	59086.4	83210.7	79184.2	70370.9	68129.4	56978.6
CPD-13885	91454.4	107727	89217.9	103014	94956.6	85088.7	73679.8	69938.5	67669.1	67330.4	52733.6	60168.3	60890.7	50995.4	55010.6	65250	64860	59794.7	69380.6	58942.4	56332	73122.6	58414.3	55299.2	79544.1	71311.7	74853.4	69440.6	67116.8	65918.4	31046.5	40536.1	47071.1	58318.1	44056	53575.2	71719.9	79060.7	82696.7	81549.3	73843.5	86330.5	76315.3	97219	93446.2	103599	106912	93988.4	96749.9
CPD-14461	17654.5	119682	1	167979	90906	101388	1	146112	154898	162632	133141	161943	144108	150823	146815	139667	107995	106976	1	1	1	80916.9	114059	102849	166096	171521	125958	124072	101994	158057	132045	123865	1	1	73433.4	69314	166938	164875	160289	168184	1	1	155187	1	171362	173545	163850	158728	201251
CAFFEOYLSHIKIMATE	218328	217077	761950	776272	408748	398844	502580	514047	638359	628818	498632	453049	561864	492809	770605	778793	181458	185857	734071	724158	369064	298664	450665	504570	345589	331226	480088	502604	816888	826314	552938	499105	635405	655024	263226	262600	355221	316964	431983	468296	437218	378857	358884	367336	641961	656470	643980	679453	613157
CPDQT-39	78227.8	81302.2	83624.3	83196.4	75317.5	75621.6	49975.2	60028.8	150607	164406	86045.2	99362.1	72216.8	70160.1	48118.7	54923.2	54681.2	53676.6	62559.5	62011.2	35305.4	29110.7	108266	108928	38976.5	36100.3	97932.6	92869.8	93985.7	103296	66186.8	60243.2	48805.9	36840	89044.9	89651	50447.8	50654	67737.8	65190.8	65648.4	62043.4	41601.2	36481.6	89142.9	94739.6	123575	116692	151618
CPD-12655	15771.5	24142.1	39831	40061	52070.6	51920.9	56900.8	67777.2	71041.6	48796.3	93024.3	105416	62292.1	57330	78194.3	86049.9	41023.9	37737	55306.1	58253.4	36428.3	36764.1	45378.3	38991.7	39587.2	46319.8	61198.5	64118.6	98331.6	86201	60206.6	52905.7	38009.2	37425.3	17209.7	10460.9	55114.7	36426.9	49330.7	64801.8	60292.9	54010.5	1	15982.6	31253.1	71433.7	49967.1	59722.6	1
CPD-12728	437330	453481	392707	380922	281239	304302	422974	420599	349273	325975	298585	320434	266986	250445	307181	326153	398453	90808.5	339951	294308	347340	313542	287116	269833	290680	283940	270065	275519	175203	176498	280079	206217	292455	284971	325617	345566	320447	255742	270799	304383	371258	369720	350674	372231	1	301343	314853	321453	329934
R-RETICULINE	84810.2	85819	1	1	90161.9	86153.4	57244.3	56674.4	1	1	1	1	62332.4	67686.1	26404.2	1	1	26347.9	65096.2	46626.6	76277.2	58618.3	26227.9	20288.2	1	1	32141.6	18758.1	61886.9	70520.7	18946.9	18116.8	18969.8	1	70246.9	85859	1	1	1	1	65381.3	46627.4	25544.7	19512.5	33448.6	28260.6	43257.8	35924.6	1
CPD-13369	112587	1	1	1	1	1	1	30886.5	27542.3	1	28595.8	26729.4	52016.9	1	1	1	1	88298.1	1	39800.2	61418	1	37533.4	1	1	1	1	1	30514.9	1	17589.5	1	1	1	65437.3	69666.6	88676.8	93651.8	1	1	1	1	85594.5	1	30001	29572	56809.3	1	37189.6
DIMETHYL-D-RIBITYL-LUMAZINE	103336	135141	98555.5	100038	84074.8	90829.4	27976.2	28842.8	83622.4	83260.8	123027	101825	113043	109257	178681	173859	107409	96043.4	55311.4	60552.9	140874	140535	86315.8	100777	101789	110802	78543	83113.6	58557.9	57100.5	88884.2	85139.4	113679	122606	168828	136280	91358.5	76573.4	65891.9	79227.1	102884	100827	142708	144116	74616.9	75510.4	92647.5	99090.4	83427.6
CPDQT-417	28360	30450.3	75278.9	65395.6	29812.5	29842.5	13352.2	19012.9	41710.2	44056.7	127830	109723	18786.5	20613.7	100908	104042	41760.8	40721.9	119813	111824	27285.4	18378.3	1	10911.9	55830	46959.1	40481.6	42583.5	20057.6	25313.9	55238.5	36479.4	26222	31167.7	22014.1	29100.9	51234.2	49009.8	103997	114303	19693.7	12300.9	10894.7	10486.3	95128.9	100429	10857.4	38697.8	63562.6
CPD-12860	34597.8	51556.5	37214.4	46133.1	41602.4	33995.3	33841.9	27917	30501.6	24166.1	1	18330.4	19331.5	10671.6	18455.7	17627.9	26342	17458.2	30673.7	18517.6	10196.3	17659	23026.1	16343.4	30178	28372.5	24211.6	26762.1	17628.2	24351	1	10581.9	16044.4	17036.1	11188.5	17773.7	23301.7	26911.8	32472	33117.5	12447.8	33952.8	30482.4	32671.4	34167.3	36071.5	40968.3	31756.3	33879.8
BENZALDEHYDE	1.22681e+06	1166342	1	482168	359178	349019	944557	780595	529481	781754	418651	407045	597577	508928	482206	482806	475371	463139	395064	437870	521264	584432	1.19982e+06	720007	1	426526	743837	750575	858852	844187	626197	751708	377328	355728	1.02546e+06	1.03653e+06	555419	691762	587327	494562	625252	628210	407931	366306	741195	723522	747623	689170	872792
CPD-632	122357	147212	63480.8	58933.5	252841	262128	225004	94728.3	257623	257015	276663	274921	281041	266647	53619.5	52971	74199.4	74718.9	78508.5	80560.5	112303	70244.4	209075	68109.6	286112	65652.4	86579.6	87407.3	1	83985.4	1	50716	250593	280625	122597	128584	73600.4	68482.2	83957.4	86173.9	295677	264174	140742	93429.7	78824.5	344829	485774	472647	81394.1
CPD-488	3.82119e+06	6088498	6903176	6.7142e+06	5518600	6.44283e+06	5149066	6.14855e+06	1	8.0478e+06	5012211	7551579	7461201	6.91902e+06	6082223	6795867	5288084	5561286	7349872	6.84752e+06	4816747	4.1776e+06	4815551	5.08317e+06	6386706	6.8581e+06	6.36064e+06	6.48155e+06	6.79856e+06	7.02166e+06	6.5574e+06	6290552	5777460	6146775	4.89821e+06	4.11916e+06	7.34753e+06	5.21191e+06	5.492e+06	7457047	1	1	4942267	5.16896e+06	6.59625e+06	7.34368e+06	1	1	7.06493e+06
CPD-183	212561	228001	78113.9	62986.4	498101	403417	1	145319	163287	187204	1	1	90543.2	117005	37399.7	37947.8	84988.5	95475.1	158850	207303	97845	103122	114068	68432.5	49989.5	34809.9	94746.2	91932.2	142035	143297	53634.9	49008.3	52849.2	48166.4	274859	284796	117844	153792	104639	89789.2	216140	181123	163572	166159	1	1	190391	163854	97132.6
CPD-14493	1.94845e+06	2.26895e+06	1.42665e+06	1198940	1.62251e+06	709058	1.44137e+06	1.25505e+06	992374	496936	657938	655654	316055	474550	960762	448858	1.20899e+06	1.24144e+06	1.13546e+06	1.1895e+06	502827	622336	442651	992102	1.19839e+06	1.09901e+06	1.294e+06	1.10005e+06	580839	932784	551206	1.10154e+06	482268	575587	1.25856e+06	573975	745374	679248	1.47885e+06	1.35221e+06	1.48618e+06	970778	682474	687445	1219170	636388	606160	1248813	1.36009e+06
CPD-7096	139414	67650.8	83771.6	101850	131204	145740	82258.1	101848	115977	53631.5	125980	162348	175538	104436	229587	40887.2	199120	43250.8	166079	221204	110352	77277.6	362778	245616	295077	337943	292144	154934	75010.1	142086	233239	318302	27984.5	32057	76291.9	1	16680.1	16455.7	127677	29741.4	74128.6	55362.2	1	1	462844	166151	155200	170152	130020
CPD-14737	378938	490129	543832	756704	484674	500540	602867	564060	447863	638057	747878	710569	431934	523117	480813	681658	605224	465033	480389	547462	402221	430118	480463	449824	682288	532815	573331	441954	530036	528311	390663	425798	514706	462230	264859	277585	546691	639430	666755	659817	447785	356650	507187	497043	603350	605608	562688	518029	658426
3-HYDROXY-ANTHRANILATE	919049	126081	745995	740653	845693	750397	635975	563788	451521	537860	477190	490631	568799	579290	355138	305212	546317	495861	706468	670214	607432	656148	591129	424702	482317	463070	567393	414906	511295	544429	507738	566929	503800	599947	108193	954847	522186	571599	612845	582842	709066	827527	151496	47196	699094	640896	480694	473414	580558
CPD-7106	72206.4	1	1	1	1	64410.4	1	37381	34524.2	36465.5	35435.4	28740.4	33536.9	31574.7	45541.1	43089.5	1	1	73558.5	61204.1	1	1	42759.8	33502.8	1	1	37287	36619.8	43721.1	35383.2	26042.9	32098.4	25768.1	27615	24871.3	31408.3	1	41772.3	39768.2	1	1	1	1	1	1	1	1	1	1
CPD-19419	431406	11715.8	21988.3	19361.3	228298	208142	21220.5	20739.2	138441	124439	42654	38395	80254.7	184974	176781	132060	294507	278528	19374.9	17129.4	277633	257461	11163.2	10822.6	72895.6	10777.7	11801.2	11659.3	50076.5	38489.3	24284.1	23682.7	28021	20723.2	21306.9	22121.3	25164.2	85757.6	11918.1	13329.9	460982	413884	491167	485354	22111.4	83088.1	27509.5	27283	27011.1
CPD-10511	40807.7	47507.3	90467.5	87013.7	1	1	41495.7	47126.9	59869.9	45172.8	18933.5	27597.1	1	1	13444.6	17816.2	28323.1	27123.4	39294.9	45654.5	11209.9	12769.5	14949.2	23186.9	27363.2	26415	1	10636.7	1	1	1	1	49115.4	52684.4	24297.5	23371.4	42358.7	25028.2	50682.4	59815.2	22319.8	27758.7	50305.1	54794.2	1	1	1	1	12858.6
N-FORMYLKYNURENINE	183217	184249	173641	161470	105409	100658	77338.1	74391.1	37424.7	31058.1	89748.1	73481.1	60305.2	61179.6	1	1	74952.7	74529.9	68150.2	75667.1	191512	180532	182757	153755	124505	125495	94243.1	95756.9	120756	117251	71970.4	1	305369	306034	213183	214010	111579	100484	167912	174345	141025	149404	259715	256176	120360	130988	72603.3	64109.1	69947.6
CPD-13101	2.21783e+06	2.03075e+06	2.19659e+06	2137847	2122610	2.07201e+06	1.89844e+06	1.91692e+06	1.80658e+06	1841569	1838116	1.66148e+06	1.55776e+06	1.99778e+06	1.83974e+06	1.83313e+06	1.78433e+06	1949294	1.89272e+06	1.75851e+06	2.04972e+06	2.05913e+06	1.52687e+06	1.84272e+06	1.79764e+06	1.85676e+06	1.79776e+06	1.59643e+06	1595104	1.70168e+06	1.8582e+06	1.84588e+06	1.81436e+06	1.82138e+06	1.83688e+06	1.66729e+06	2.02035e+06	1.80268e+06	1.849e+06	1.75586e+06	2.048e+06	2.17806e+06	2210022	2.26832e+06	2091745	2.21627e+06	2.0421e+06	1.85501e+06	2.00171e+06
CPD-5481	125100	129127	166419	171054	202934	200901	220405	246816	180733	159798	220465	223713	12749.6	242562	230132	222651	141977	141017	176307	171577	180238	160838	253913	289236	182691	180869	238294	224938	345875	332068	276382	260921	133773	130449	103614	87337	233914	191216	190605	232900	129745	145661	115081	122777	338610	346952	208977	230456	310692
ACENAPHTHENEQUINONE	229722	210851	265585	248352	268408	296499	257115	262574	329264	349792	550021	533281	327491	345482	329218	385042	224810	238404	262502	326086	207896	206299	280899	228545	332348	337136	343467	343142	458890	423745	272599	281778	228684	227872	202791	211762	353874	382998	434584	415140	312192	309600	215092	221605	475261	545695	371298	303239	583217
CPD-19791	72206.4	1	1	1	1	64410.4	1	37381	34524.2	36465.5	35435.4	28740.4	33536.9	31574.7	45541.1	43089.5	1	1	73558.5	61204.1	1	1	42759.8	33502.8	1	1	37287	36619.8	43721.1	35383.2	26042.9	32098.4	25768.1	27615	24871.3	31408.3	1	41772.3	39768.2	1	1	1	1	1	1	1	1	1	1
CPD-13667	182073	176226	291624	301206	79729.8	68332.5	95839.6	93695	147842	139037	1	46208.1	58028.6	59204.2	140242	153753	169715	178619	146699	145508	108598	110520	97211.4	96935.7	166297	164093	47485.7	40526.9	95465.7	102204	19403.4	47260.1	223668	215370	56058.8	1	85723.7	86333.6	145111	132862	132139	130606	235779	237379	96913.7	102852	94891.9	97385	1
PYRIDOXAMINE-5P	125100	129127	166419	171054	197793	195729	186461	192111	180733	159798	186941	194551	12749.6	178143	183066	175011	141977	141017	153270	150075	121847	122469	195850	190411	154461	158938	221047	207819	286243	285196	175303	170825	133773	130449	103614	87337	209800	191216	185406	200073	129745	145661	115081	122777	260168	264324	166675	165207	255661
CPD-4162	580356	600826	395164	388987	443336	322405	476914	347655	335582	319232	368986	334935	346702	323291	349969	269501	511036	494666	325246	344580	378659	388524	272499	366273	421623	402521	372771	329660	291665	244880	285225	319648	308009	403147	353341	340236	381652	364562	452018	381650	452872	462512	515496	470610	419577	356706	393774	330834	400071
UBIQUINONE-2	1.4236e+06	1.42528e+06	159909	10377.4	1.48501e+06	1.46956e+06	1.09229e+06	1081711	92604.8	112835	11482.6	139613	1.12118e+06	65791.7	100086	812853	40876.1	109237	1193287	1049301	1.26823e+06	1.12182e+06	59056.9	765310	825065	837844	87778.7	81219	1.20257e+06	1.23576e+06	690793	1	150977	145104	1.32838e+06	1.39679e+06	128828	11068.7	204120	188643	1.18753e+06	1103741	118202	115160	877702	849193	932762	909050	21182.9
CPD-11552	174870	158538	80660.3	177473	166746	175025	178455	178787	130301	149891	119140	184828	152094	147539	123642	52065.5	147945	144899	200184	177121	117343	143788	130751	93106.9	166231	153209	155052	166568	164864	173686	124496	177211	141517	167005	185848	187010	186472	180860	160345	152944	116964	155030	144883	143902	195493	189194	146448	154422	135172
NICOTINAMIDE_RIBOSE	31661.8	30552	31960.7	28860.1	55255.7	63957.4	45739.7	50844	68640.3	70824.6	99452.6	90395	56524.9	59176.4	64626.2	71738.5	51288	58009.9	59918.2	73304.1	23975.4	25349.8	58890.9	82171.4	67105.7	56727	59321.7	30308.1	34613.6	34028.4	36352.5	35901.5	44415.1	48816.4	15299.8	14089.1	54915	55020.1	66766.5	76915.7	45330.5	46269.4	12577.6	16686.7	91046.6	109283	53027.2	52314.8	55646.1
CPD-11884	672080	742764	526148	491488	584330	810945	786520	897511	539045	711709	1.23703e+06	1.03729e+06	117472	117736	1.41257e+06	1.31914e+06	719961	692781	542991	600738	1.12777e+06	1.30673e+06	1.66153e+06	1.60055e+06	864905	725341	638267	654417	92519.5	81823.8	766509	753956	674146	696440	1.13534e+06	1.00254e+06	615723	646179	645566	569823	633084	608926	782357	765713	752210	896543	750659	715087	755630
CPD-5861	162036	218074	224848	224539	213752	220081	181615	184537	188479	187817	110167	191883	150283	159388	143686	167617	139048	138070	148094	176498	85734.2	111039	123207	94219.2	151597	159308	145642	159727	157507	148594	93364.1	137059	128776	127631	104485	97871.6	169213	178350	197315	229594	190581	245424	184798	193734	231193	271389	229433	236146	273938
CPD-12209	1.13908e+06	1.16211e+06	1.13542e+06	1.12878e+06	1.91613e+06	1.83321e+06	1.76456e+06	1.63115e+06	1.42286e+06	1.52646e+06	1.28318e+06	1.44547e+06	1454512	1.44623e+06	1610724	1.33971e+06	1.12355e+06	1.08684e+06	1.46721e+06	1.38536e+06	794883	1.34512e+06	1.46379e+06	1.12675e+06	1.68439e+06	1.61649e+06	2.29071e+06	2.31476e+06	3.50281e+06	3.1203e+06	1.56476e+06	1.70449e+06	1.20549e+06	1.25058e+06	1.04755e+06	1.06716e+06	1.85007e+06	1841376	1.3308e+06	1.2527e+06	1.15653e+06	1.37282e+06	1.06262e+06	1.06491e+06	2.54264e+06	2.46885e+06	1.71845e+06	1.56826e+06	1.93609e+06
CPD0-1942	345764	454862	10191.4	162157	607698	662364	266896	320004	420933	407511	412834	530350	38648.7	38327	99956.4	21583.9	173147	168148	268639	334208	58890	54871.9	81089.7	48496.5	146685	151292	110029	111728	380034	343509	183087	188702	106793	108885	139951	111597	517938	439996	192509	232749	211998	238064	133567	136446	37727.7	75570.4	442180	452715	415766
CPD-15110	4437259	4197571	2.56173e+06	2.43321e+06	5691471	5959174	3.6932e+06	3.75291e+06	4971756	5312290	1.56445e+06	1.73511e+06	2.58513e+06	2704110	2.6249e+06	2.46444e+06	3523049	3.47931e+06	3.10892e+06	3.31697e+06	3271958	2913884	2.40227e+06	1997698	1.62471e+06	1.57878e+06	3339347	3.44006e+06	1.86498e+06	1.83184e+06	3.25726e+06	3.21416e+06	3175945	3.39352e+06	849899	828603	3.51477e+06	3.19882e+06	1.49796e+06	1.51739e+06	6191219	6064603	4636667	4.72916e+06	1.82308e+06	1.95564e+06	4.13927e+06	4.1563e+06	1.86553e+06
CPD-6964	16157.7	16016.9	1	1	21906.3	19961.6	1	14518.9	13869.8	11188.8	16524.3	13798.6	12796.6	1	11469.6	1	1	1	12990.8	1	1	1	1	1	21555.3	16060.6	1	15113.2	22056	13070.9	1	1	13633.9	13163.4	1	1	13617.4	18174.3	18042.2	15889	20927.8	18488.9	1	1	18694.3	15570.4	19680.1	17735.2	14915.4
CPD-8907	653874	562848	548476	532301	299639	265839	538521	439525	378059	396729	219503	218922	260258	263717	462418	489361	471124	466222	548084	416220	310969	298158	384942	331835	354961	501734	427948	473178	255157	283107	246915	241076	295745	292727	494030	423443	507924	385548	597367	417025	607008	617508	426922	504452	257096	331129	392506	383504	397898
CPD-14936	1	1	16117.1	202774	33672.6	152494	40316.5	255435	113325	74802.5	207381	142481	78312.6	82647.5	420393	458037	345121	337414	371658	382633	19869.8	31871.3	31867.3	21915.1	393174	413217	27520.3	21379.4	433040	414396	479440	453192	1	87719.1	1	1	427435	444505	393062	415180	74430.7	54802.3	16020.3	1	379068	381292	30775.7	54016.1	538885
CPD-9803	111875	121095	143671	153327	312330	295276	198927	257914	150335	84012.7	104158	15924.9	323333	161814	103973	152932	161896	161449	62871.3	135074	116079	100266	154941	182906	26337.7	125997	156475	126390	111102	117919	158820	151383	87717.6	117794	160642	166907	34295.3	79406.8	10494.6	117104	141826	127714	80642	80044.1	192091	154320	223773	283431	223314
MORPHINONE	16779.7	17036.5	66842.7	65107.4	43561.9	54808.2	65341.8	77477.8	44705	40241	132819	145416	1	1	120059	124979	63723.2	62612.6	16298.2	27706.9	11470.1	1	18796.6	1	80113.4	72472.6	87590.3	83943.5	113816	99811.1	16813.2	17019.6	11024.6	16443	1	1	1	85998.3	97577.1	110468	1	15656.6	1	1	74616.6	96688.7	12466.6	10603.4	1
CPD1F-114	117554	120031	64766.6	86934.9	74474.1	49214.7	114797	95329.4	73634.4	36207.5	17033.2	12094.1	46003.8	13985.6	44032.3	19896.6	58429.5	54109.7	88957.2	76258.6	17172.9	1	44569.1	64328.4	73181.4	72691.5	84749.8	61829.7	53911.5	24788.3	1	74835	17949	43246.8	74641.4	50709.7	13817.5	45660.7	100064	81050.4	101171	64007.5	1	1	83333.6	53544.8	45408.7	89932.1	95392.2
CPD-267	1.7102e+06	1.83917e+06	83808.4	81558.9	1.7213e+06	1.68716e+06	1.57757e+06	146855	155670	1.2122e+06	164510	154856	2130235	2.23075e+06	218024	224893	97670.6	1.12605e+06	92286.4	93719.3	3.21591e+06	2951692	1.38153e+06	1.35165e+06	142370	1.00429e+06	144527	150610	223381	230787	136587	124459	1.2595e+06	83200.3	1617235	1662116	177329	129572	97559.1	611582	98840	1.8108e+06	1.47586e+06	1.49634e+06	2.11508e+06	2.07441e+06	182875	188523	203604
CPD-9411	49816.1	1	16807.5	1	112051	102929	21824.9	17139.6	1	1	1	1	31670.9	31373.3	1	1	1	1	53131.3	1	1	1	1	1	1	1	1	1	1	1	11103.7	1	1	1	1	1	17236.1	16967.2	23382.1	25900.2	1	1	1	1	1	1	42276.6	10563.1	1
CPD-13029	1.84511e+06	2.3691e+06	1.35993e+06	1.27741e+06	2.01864e+06	2.06954e+06	2.11247e+06	2549203	2.28257e+06	2.2814e+06	1.70235e+06	1.92866e+06	2.69058e+06	2.66864e+06	4724926	2.75249e+06	2386150	2.26794e+06	2.57469e+06	2791212	2.89723e+06	2.86268e+06	2.27987e+06	2.13122e+06	2450539	2.5457e+06	1.82373e+06	1.92681e+06	2.38917e+06	2264626	2.04485e+06	2.09942e+06	2.63348e+06	2.74097e+06	3023665	2.77669e+06	2.00831e+06	1.73218e+06	1.75558e+06	2.05582e+06	2.12049e+06	2.25091e+06	1.75155e+06	1.74586e+06	1.42724e+06	3052628	2327760	2.4195e+06	2.07069e+06
CPD-9883	18951.3	18939.6	1	1	26756.8	19577.3	19637.1	19329.3	17625.7	17376.9	30590	30107.4	1	1	19674.7	19215.4	18139.5	10965.5	46672.4	47335.6	1	1	18266.6	17090.4	19550.8	21093.9	1	1	1	10647	11049.9	1	1	1	1	1	32523.8	38300.7	36297.8	35111.5	21171.1	20666.5	1	1	1	1	10868.6	1	28131.6
CPD-12177	1	199508	78347.5	62110.9	1	1	1	108021	56885.2	75362.1	1	1	91368.1	3316.09	1	132421	1	66679.3	1	28024.9	1	30110	1	1	123112	37549.6	40714.4	1	5838.83	1	1	1	36025.3	94817.1	138650	36432.9	1	1	1	70382.9	1	1	66102.5	1	1	4361.08	1	1	11731.1
CPD-602	338688	346067	250464	239663	284435	293457	255431	246301	278772	287325	462085	462219	241805	230302	318607	353839	230525	227609	201589	238614	265909	261118	199408	245343	219887	222125	224512	216298	140676	251747	169376	206020	241200	239503	249021	261824	231681	232513	231322	242364	351849	352460	335593	339374	363704	491814	265753	260953	312599
CPD-4608	64907.5	57842.7	51670	21809.1	28149.9	22069.4	41376.5	34816.1	1	1	22309.6	1	54656.4	83389.3	1	1	21505.3	17100.7	66288.4	74127.1	23285.1	5287.41	1	1	57962.6	50929.2	10518.4	1	99852	99687	43565	30631.9	45189.4	47533.5	32041.4	44304.3	117018	124226	91655.8	89945.8	91400.7	83868	66434.9	65658	52115.5	51017.2	71550.2	60786.5	63636.1
CPD-6142	2.12574e+06	3.03285e+06	3.7838e+06	3765241	2.40407e+06	2.45333e+06	2.4895e+06	2.53651e+06	3.50478e+06	2.64811e+06	1.89228e+06	1.88703e+06	1.57726e+06	1527325	1.44274e+06	1.35642e+06	2.22702e+06	2.14504e+06	2.41893e+06	2.28339e+06	1.84682e+06	1.72244e+06	2.55225e+06	2.35324e+06	2.06736e+06	1.57639e+06	1.92971e+06	1.95088e+06	1.25446e+06	1.30804e+06	1.87713e+06	1.75418e+06	2.18796e+06	2.19559e+06	2.60923e+06	2.68673e+06	2.42768e+06	2.14122e+06	2.94139e+06	3.34332e+06	2.24268e+06	2.07236e+06	2.92262e+06	3.0022e+06	1.06505e+06	1.10788e+06	1.91845e+06	2.0433e+06	1.65685e+06
PYRIDOXINE	70618.9	326482	193823	200876	249874	248085	269535	257877	219278	232645	359242	234174	266557	248712	262071	331018	239639	233496	213437	239446	481754	431317	463032	246370	279504	271153	55891.5	118566	256350	247602	238698	167721	97582.7	367601	247296	67331.7	242233	258617	1	245110	314766	254153	271776	70621.2	125375	385968	261837	249807	217120
FORMYL-COA	82493.9	101084	46769.7	51089.2	48070.8	23708.4	64298.9	57644.3	25176.1	1	1	18130	19919.2	10641.4	16891.4	11349	26627.1	39664.9	45039.7	33012.5	1	1	25208.1	27413.7	44475.9	41869.3	44997.6	38710.9	41122.8	28076.5	1	40825.8	1	1	39244.3	16447.4	1	23023.7	53815	41750.4	59336.4	26854.5	1	1	35815.6	25787.2	10981.2	29042.7	50646.8
CPD-10546	19487.1	20755.4	27516.5	8286.32	29368.3	29535.7	16154	149788	44294.3	65844.8	21852.8	15231.8	46435.9	45682	15148.4	1	25193	14866.7	22769	14892.7	24564.8	26300.9	13234.7	12841.8	1	1	40190	15524.3	22042.4	21024.3	14860.8	72334.9	1	13280.2	17278.9	112367	14064.9	1	17619.8	20754.3	205753	41294	143441	141150	17124.2	31638.8	111409	136391	44110.3
CPD-14991	77392.9	75436.1	22430.6	26379.3	72882.6	66663.2	56323.4	46842.4	1	1	18280.3	22486.7	320242	545212	16658.9	16079.7	15781.4	1	1	1	260690	206568	710695	570365	32192.8	33633.6	113052	107392	168322	49079.6	374696	422153	19548.1	16710.7	68866	190774	39244.7	40287.6	31633.6	32068.8	40750.4	21978.8	50804.4	49219	1.03055e+06	1.02917e+06	703258	518889	5652.87
CPD-3343	181443	182601	45120.9	32198.3	224380	178007	72183.6	112999	54550.9	85077.9	30800.8	27019.4	42911	27124.5	39704.3	29453.9	33897.6	40028.7	18174.1	27477.5	55231.1	131835	169544	85482.9	1	26730.8	26460.3	22833.4	89850.2	36723.9	56623.3	25962.9	73902.5	27116.9	23631.7	156011	52945.6	42246	68681.5	36600.5	185731	121316	141598	138647	1	103029	95403.4	99240.6	94470.2
CPD-15006	182948	192828	258472	245134	217712	219597	289675	302573	219454	215107	1	255436	271448	262767	383567	412158	342097	333849	215612	238718	196221	192575	272151	203048	353588	374149	215633	218355	297445	282476	255072	243685	355276	374961	229651	202346	334740	317138	301497	329773	1	192959	191252	198416	1	1	348090	348978	282137
CPD-14978	1.04437e+06	1015921	908526	1.0259e+06	338608	322572	1.2971e+06	1.19581e+06	623213	706582	1.01238e+06	1.01339e+06	1	1	1104449	1.39127e+06	700388	665436	797738	698835	1	1	1	1	1214605	1.24889e+06	1708150	1.65707e+06	1.06436e+06	1.14349e+06	1	1	1.28493e+06	1.18106e+06	1	1	1.34535e+06	1.45007e+06	1.24507e+06	1.18768e+06	944855	970524	700889	662637	1	1	1	1	1.34687e+06
CPD-4402	24632.5	25731.5	11754.6	97375	109770	95957.7	5369.2	90655	29580.2	17053.9	23522.6	30292.1	26170.5	25797.9	171028	160368	1	1	66246.1	67067.2	32757.2	1	1	11362.6	105470	15334.3	33118.9	47414.9	220071	201396	194788	166655	34908.3	1	1	1	121589	108753	35569.1	103713	10397.4	37501.6	11093.3	10775.4	130968	217975	19031.8	12226.4	35704.5
CPD-19444	394310	403471	416474	411421	401024	396886	391567	385210	348556	348861	348333	341201	314395	299298	302483	338922	350379	329351	327135	314207	318285	330725	311102	292118	309782	308166	313675	305731	251578	259741	256854	256969	272005	297799	248606	271689	286786	316118	314088	317053	336457	232106	375286	354687	332563	355009	322442	306070	299176
CPDQT-29	665070	692201	1.23531e+06	1.79138e+06	644888	497320	146329	1.69022e+06	375442	1.98809e+06	1.45531e+06	1.05596e+06	3.0633e+06	2.03194e+06	504761	370095	1.14786e+06	511287	2.92681e+06	3.03056e+06	657193	3.03611e+06	772878	348776	483905	2.54175e+06	1.65613e+06	411836	2809350	3.2185e+06	984165	1.80644e+06	837904	1.1401e+06	1.03693e+06	4.29882e+06	868504	3054591	1.27654e+06	1.22555e+06	8064541	859396	2890495	2.99401e+06	2151012	2.64368e+06	737122	3.65184e+06	2.85545e+06
CPD-8656	138881	166591	106423	103515	161536	172397	1	149193	131873	117850	404653	426610	157393	139780	172993	234001	109214	100845	152327	185469	1	99617	278102	224177	136656	138725	112070	104745	231944	175049	110421	108312	89677.2	96551.7	120420	126871	136744	142041	226861	242704	1	1	1	1	203850	289652	117848	116646	242560
CPD-13030	1.7102e+06	1.83917e+06	83808.4	81558.9	1.7213e+06	1.68716e+06	1.57757e+06	146855	155670	1.2122e+06	164510	154856	2130235	2.23075e+06	218024	224893	97670.6	1.12605e+06	92286.4	93719.3	3.21591e+06	2951692	1.38153e+06	1.35165e+06	142370	1.00429e+06	144527	150610	223381	230787	136587	124459	1.2595e+06	83200.3	1617235	1662116	177329	129572	97559.1	611582	98840	1.8108e+06	1.47586e+06	1.49634e+06	2.11508e+06	2.07441e+06	182875	188523	203604
CPD-10667	91454.4	107727	89217.9	103014	94956.6	85088.7	73679.8	69938.5	67669.1	67330.4	52733.6	60168.3	60890.7	50995.4	55010.6	65250	64860	59794.7	69380.6	58942.4	56332	73122.6	58414.3	55299.2	79544.1	71311.7	74853.4	69440.6	67116.8	65918.4	31046.5	40536.1	47071.1	58318.1	44056	53575.2	71719.9	79060.7	82696.7	81549.3	73843.5	86330.5	76315.3	97219	93446.2	103599	106912	93988.4	96749.9
CPD-12898	61588	1	1	1	48622.6	1	19810.5	26249.1	1	10891.3	17972.4	17024.7	10691.5	1	1	1	1	28290.2	18687.5	19683	42477.4	41444	49826.8	42886.1	24936.3	18996.3	1	1	1	1	1	1	11538.1	25200.4	17817.1	17189.8	17501.1	25158.1	1	38878.8	57736.1	49251.2	28096.1	27302.5	1	11575.7	1	1	11071.1
CPD-9787	1	1295914	1.06568e+06	489496	112038	108710	565084	586033	869807	960017	878068	848913	159735	1	72420.7	570392	1	847681	1.39618e+06	1.51533e+06	748023	74536.6	1048992	695981	505081	42919.5	1	789324	1.209e+06	1.11061e+06	657960	125075	761783	749144	199994	196044	1	877018	937430	918610	154660	851155	123170	129532	830735	71075.5	155404	168058	1.10115e+06
CPD-4981	3.92018e+06	1	3.42235e+06	2386522	785267	825308	993087	930326	634865	745954	1.12949e+06	1.1171e+06	1	1	196760	1	1.31925e+06	1.34363e+06	1.17428e+06	1.23146e+06	1.47678e+06	1.50928e+06	1.9305e+06	1.14833e+06	905501	915085	305516	293261	1	555403	294832	287165	1.96243e+06	1.88117e+06	1.58258e+06	1.63047e+06	1.18646e+06	1.31719e+06	4308189	1	1.21695e+06	1.32106e+06	2.8656e+06	2.90231e+06	306032	1	374891	363673	716982
CPD-8678	11311.8	16236.7	1	1	12712.6	17732.4	10926.9	11173.3	10475.4	1	12059.7	10410.2	1	1	1	1	1	1	12304.7	17694.1	1	1	10531.9	17079	12038.1	1	1	1	1	1	1	1	1	1	1	1	11983.2	11608.7	25055.9	18370.5	22195	11434.9	1	1	1	1	1	1	16127.1
PHENYLHYDANTOIN	1	140255	1	246140	177040	1	78633.2	76755.9	1	125847	141308	98583.5	1	103737	134209	1	113863	117751	1	91281.3	1	77934.5	28134.1	17699.1	144982	164951	114028	1	126836	1	63262.1	1	65487.6	58156.1	1	53442.1	104101	1	181873	152076	139643	1	1	103756	1	1	140723	1	87175.2
CPD-13636	19627.5	26014.2	59578.8	61077.7	1	33097	43127.9	43859.1	42899.9	42463.3	56259.8	59506.6	65700.9	66624.2	68269.3	72032.6	49804.2	54076.3	51282.1	49625.7	47215	45545.5	48089.1	45124.2	88582.8	90121.6	68539.6	70514.9	112879	118136	35599.7	33595.2	178467	168883	39012.5	38188.8	63611.2	57394.4	69750.2	69709.1	35840.3	31420.9	49922.3	52222.9	64828.2	66084.2	39240.6	47651.2	53381.8
CPD0-1035	18831.3	29178.2	1	1	1	11211.8	35923.3	29494.6	1	11139.8	1	1	15974.3	10670.2	1	1	1	11008.4	1	1	25251.8	1	1	1	1	1	1	16964.2	1	1	21784.9	1	26573.9	10659.7	17234.1	23177.5	1	1	1	1	17106.1	16670.1	44961.7	34313.1	58614.7	57640.3	17372.3	11281.7	11189
CPD-4204	32595.8	33021.9	33531.3	32700.8	10761	10570.7	10724.8	10563.1	16229.9	18606.2	1	1	1	1	16967.9	17046.7	24263.9	24445.1	17028.9	22854.9	1	1	1	1	1	10479.6	15902.3	11173.3	1	1	1	1	1	1	1	1	15960	17253.9	17429.3	22721.4	37732.6	43878.5	30873.7	31587.1	1	1	36980.4	31047.4	1
MONOTRANS-CIS-DECAPRENYL-GROUP	81370.9	77156.9	75893.3	55558.6	1	1	27360.8	19880.5	16951.3	1	17685.7	22914.7	1	1	16178.9	10965.4	16049.6	1	1	1	10814.4	1	1	1	26039.2	26558.7	29772.6	32388.7	31520.5	1	1	1	21630.8	1	1	11729	25116.5	47619.3	36840	46658.5	41107	24585.3	1	1	16970.4	10801	1	1	45548.1
1-KESTOTRIOSE	20375.4	26689.2	30435.2	22153.8	10868.9	1	21537.9	27417.7	25650.2	24865.8	35595.6	45036.6	1	10777.7	28485.5	23827.9	1	16901.6	26925.8	28749.7	1	1	16784	18397.4	20434.4	27784.9	1	10861.3	1	1	1	1	13397.8	18559.8	1	1	32728.3	28979.4	63384.5	71809.8	26106.3	20428.4	16270.7	11095.9	1	1	1	1	24599.7
CPD1F-130	1.11739e+06	1.29206e+06	603760	908680	1.12168e+06	749174	1.16019e+06	763435	1063648	1.04673e+06	1.08549e+06	175746	590609	807045	404392	449965	552270	479391	447436	519221	816886	600759	1.01109e+06	829928	650926	781580	1.04613e+06	849486	1	681602	360495	465197	430051	441160	546689	626748	443141	398139	801321	621351	876156	1.01771e+06	906794	781214	631858	914455	594821	556703	833127
2-OXOBUTANOATE	1	199508	78347.5	62110.9	1	1	1	108021	56885.2	75362.1	1	1	91368.1	3316.09	1	132421	1	66679.3	1	28024.9	1	30110	1	1	123112	37549.6	40714.4	1	5838.83	1	1	1	36025.3	94817.1	138650	36432.9	1	1	1	70382.9	1	1	66102.5	1	1	4361.08	1	1	11731.1
CPD0-1255	11672.1	18515.4	64118	71962.5	20113.3	13407.9	159363	152869	134349	146959	134427	155179	112419	118356	142981	156104	143209	137930	11335.6	112674	86749.7	83631.3	98486	78361.3	154200	182102	19242.5	19460.5	99595.2	97910	89934.3	88835.1	157680	145584	62819.7	62555.9	179024	169061	163330	163978	108566	117281	21601.5	20464.4	124521	133922	130884	118632	160825
CPD-4863	59394.8	102850	111765	117534	85854.4	102330	72337.3	98430.8	110417	110211	1	1	87282.8	88263.2	80186.7	87646.3	71970.8	62246.8	82636.3	95687	58559.6	52294	59224.9	58816	65493.1	86358	77980.5	83333.5	72835.7	80790.7	66535.6	75978.5	68548.5	67589.2	68329.1	50638.4	87546.5	59269.8	74539.4	108299	106574	113259	86502.5	83789.7	91414.2	118808	1	97615.1	117435
CPD-14892	34597.8	51556.5	37214.4	46133.1	41602.4	33995.3	33841.9	27917	30501.6	24166.1	1	18330.4	19331.5	10671.6	18455.7	17627.9	26342	17458.2	30673.7	18517.6	10196.3	17659	23026.1	16343.4	30178	28372.5	24211.6	26762.1	17628.2	24351	1	10581.9	16044.4	17036.1	11188.5	17773.7	23301.7	26911.8	32472	33117.5	12447.8	33952.8	30482.4	32671.4	34167.3	36071.5	40968.3	31756.3	33879.8
GLUCOTROPEOLIN	93120	96582.7	160965	150292	158548	163319	94066.7	94435.6	1236174	1.25905e+06	80723.7	82596.6	132220	136600	60422.2	63159.4	108193	117218	483877	473438	32406	37824.8	522388	508468	1	1	258507	257660	1	1	83276.2	83496.4	11242.1	17250.6	268311	290902	1	1	29025.7	28794.1	207814	215970	70745	77286.8	1	1	132862	128185	1
CPD-8668	18913.2	17206.9	12139.7	16970.5	12983	18231.5	17677.9	17129.5	20031.5	21326.8	1	11781.3	43545.9	47072.4	21015	26692.4	20700.4	26347.9	20180.3	24648.3	10655	40240	26227.9	20288.2	27490.5	27047.3	26959	18758.1	52895.8	61621.1	28026.3	29678.8	18969.8	12709.2	28482.2	30295.3	18490.8	17082.6	12741.2	25800.8	1	34326.5	25544.7	1	28204.7	28260.6	32400.4	30354.4	27291.1
CPD0-2461	445854	447613	417814	399760	645493	665476	719229	702401	473244	568767	103480	584677	176691	210995	232801	490773	349786	326864	595795	258849	112204	578806	671652	174355	497812	491578	472910	476218	632136	259991	286969	256903	338991	3121.15	198627	399497	544597	547763	490093	581204	629830	637289	279969	298033	901397	860290	700214	728316	831065
CPD0-2267	291832	277550	194602	195474	55477.4	55951.8	100388	91619.3	51734.1	72464.6	92843.4	77861.3	18436.4	20431.6	46798	36207	93406.6	91350.6	64306.4	60073	195780	165306	231414	124598	80970	81336.6	153672	147538	79538.4	80872.2	58504.6	46552.6	296211	290508	176745	184241	63479.6	76260.6	206572	182287	144044	130910	285233	286717	106003	98496.1	53693.5	44371	51738
CPD-6223	91566	94676.2	1	87970.8	30140.8	30996.3	86544.2	88207.5	122083	120159	1	1	91986.4	54938.5	96394	162375	114643	1	122240	1	70539.2	69695	91960.5	102435	1	1	82846.6	137863	164418	163607	103183	1	110484	98992.7	77177	95554.8	82962.5	1	1	1	63103.8	1	1	1	105671	107562	155966	159238	258260
CPD-15377	1	16693.6	86203.7	86048	1	1	1	11034.9	38230.2	30203.2	25108.6	11934.7	1	11992.9	19628.9	19104.5	1	1	1	1	1	1	1	1	21394.6	25894.1	1	1	17812.1	11972.7	11495.3	1	11946.1	12219.6	1	1	38432.3	24927.2	35423.3	42000.9	11092.1	1	15849.8	16243.8	17743.6	17931.3	22658.4	24387.8	17791
CPD-12104	1.04392e+06	1.00614e+06	593431	602557	635083	424887	753446	742210	485622	303512	285068	310277	320277	325865	362509	301097	506002	671586	706780	702159	274548	273207	362492	566989	701407	668184	768356	518180	503793	520049	277191	679794	275181	346071	588341	326576	332798	408783	770420	635871	774911	446619	255096	261403	545646	387241	283352	620348	623105
CPD-9870	270167	318353	153099	175191	164364	86975.9	214807	183668	1	1	1	1	1	1	1	56182.5	95882.5	133104	1	1	1	1	1	114966	1	1	1	138229	1	1	1	1	1	1	138285	73724.7	1	1	198483	158398	211113	113446	28778.3	38077.7	132298	105541	64933.9	113966	171098
CPD-14813	49054.1	52117.7	65961.9	88387.9	50128.9	52911.2	61874.1	52264	26416.2	36374.4	74107.1	62522.4	44688.1	38066.8	34586.7	23970.8	25951.4	31377.8	53331.1	48990.5	39434.1	44338.1	37267.6	19325.5	63893.3	77168.9	51373.8	52070.6	84942.8	84539	36646.1	35494.5	65935.8	58945.9	26907.9	26309.1	56167.4	74055.2	18014	67530.9	42909	41082	38304.8	36785.3	32144.5	34732.4	61866.1	53313.4	58857.6
CPD-8079	339419	314982	291158	390117	234997	227074	285034	270793	164528	179361	148077	110699	305106	194657	160843	166195	123526	160010	226934	230602	96940.8	72544.9	168649	136475	216966	227775	344942	338894	374733	350341	538010	503591	133540	136796	99916.2	90669.8	251485	285189	299143	285121	303149	274413	173632	237929	347049	338687	470972	529880	435090
S-COCLAURINE	364314	429369	414401	429479	416782	395426	407356	408625	394097	365408	182774	170641	236632	219483	254711	234474	358841	330806	402373	372376	457069	419735	1	1	336260	323487	353890	338918	13698.3	262409	354501	126473	322730	332391	337583	326030	329903	341021	1	309522	463560	438382	467071	454533	257778	1	95823.8	163506	273581
CPD-8682	1	310936	1	1	171617	156315	1	11102.8	1	1	1	245878	1	11236.3	244956	1	164508	1	357623	345663	12740.3	1	176069	185706	27107.8	1	181286	182255	1	1	84025.3	1	18545.5	1	45594.7	1	1	1	182313	174224	226840	227707	1	1	1	1	230707	215984	1
2-UNDECANONE	3.14693e+06	3.48738e+06	4.2041e+06	4.01771e+06	2.73817e+06	2.97493e+06	4.05259e+06	4.04861e+06	3772300	3.91176e+06	3.97916e+06	4512255	3135582	3.34249e+06	3.8097e+06	3.61626e+06	3.96787e+06	4.11299e+06	4.44068e+06	4451313	2.86204e+06	2955351	3.27983e+06	2.94803e+06	5.1233e+06	5279119	3.3995e+06	3353693	3.84316e+06	3868540	3.20408e+06	2.96088e+06	5.2334e+06	5.05475e+06	3.04575e+06	3.04997e+06	4687395	4641745	5322790	5642771	3.80552e+06	3.85792e+06	4.06826e+06	4020191	3.33315e+06	3.32183e+06	3.2638e+06	3.31167e+06	4.80672e+06
CPD-16611	27206.8	28339.6	17982.7	23536.8	32209.6	28462.5	20666.9	25773.8	19016	18035.6	19396.8	18342	10862.2	1	1	1	16493.7	11703.1	26792	27295	11313	10635.4	17924.4	24000.6	17310.7	11813.8	1	1	17273.5	23884.4	25498	20698.3	1	1	1	1	27419.9	38597.6	35477.8	34364.6	30738.3	35919.9	21209.9	25956.5	11752.7	24774.2	31243.7	32765.5	28690.6
L-2-AMINOHEXANOATE	16066020	17188942	30514536	29986120	9855089	9847096	18799780	18498376	33017758	21107004	15094213	21700198	5423868	5.43539e+06	8966927	8618877	19862844	13490307	19239014	27232188	12297266	8209306	18273196	12732293	12170222	12078164	8465960	8777609	8887511	8943654	10981796	8122957	22588296	22985678	15139060	15209259	25818648	15095208	1	36472008	16150899	17406254	20402636	20745066	3669649	4.13606e+06	7.73132e+06	8518103	14402806
CPD-4886	317211	339085	402554	417097	1	1	151189	152082	1	1	1	115436	135621	123512	394040	428900	336126	337150	1	1	1	1	1	1	353132	350422	1	1	117425	1	1	1	142601	1	1	1	232778	247835	427338	1	426341	539691	1	1	1	1	307736	297433	127568
CPD-9499	217243	219401	1	1	1	1	1	159239	160812	1	155795	1	1	1	1	148120	174049	164183	187866	1	1	175235	88762.7	61062.6	169232	165905	1	153402	1	1	1	1	1	180971	1	208224	147247	1	1	1	262785	276256	241704	236283	120102	1	1	1	1
CYCLOEUCALENOL	91454.4	107727	89217.9	103014	94956.6	85088.7	73679.8	69938.5	67669.1	67330.4	52733.6	60168.3	60890.7	50995.4	55010.6	65250	64860	59794.7	69380.6	58942.4	56332	73122.6	58414.3	55299.2	79544.1	71311.7	74853.4	69440.6	67116.8	65918.4	31046.5	40536.1	47071.1	58318.1	44056	53575.2	71719.9	79060.7	82696.7	81549.3	73843.5	86330.5	76315.3	97219	93446.2	103599	106912	93988.4	96749.9
3-7-DIMETHYLXANTHINE	1.84511e+06	2.06416e+06	1.35993e+06	1.27741e+06	2.01864e+06	2.06954e+06	2139982	2549203	2.28257e+06	2.29314e+06	1.72868e+06	1.95076e+06	2.71053e+06	2.66864e+06	4.73729e+06	1.8929e+06	2386150	2.26794e+06	2.57469e+06	2.81738e+06	2.74596e+06	2.86268e+06	3580464	3377627	2.46735e+06	2.5457e+06	1837051	1943127	2.38917e+06	2264626	2.05246e+06	2.10931e+06	2.63348e+06	2.74097e+06	3023665	2.77669e+06	2.02454e+06	1.74967e+06	1.75558e+06	2.07064e+06	2.12049e+06	2.25091e+06	1.75155e+06	1.74586e+06	1.44637e+06	3052628	2327760	2.4195e+06	2.09073e+06
CPD3O-4151	272555	265219	522603	545800	315609	300784	318148	300644	337812	358366	755006	687051	216600	269425	463737	414094	335801	353840	596032	638374	143174	147285	285573	174549	490313	511694	363140	346248	439036	444444	400982	408622	393766	379640	97967.4	98177.3	379668	458496	697511	653118	376211	378274	289551	286779	628415	623410	388833	355635	481451
L-GLUTAMATE_GAMMA-SEMIALDEHYDE	212561	228001	78113.9	62986.4	498101	403417	166641	145319	163287	187204	104835	80177	90543.2	117005	37399.7	37947.8	84988.5	95475.1	158850	207303	97845	103122	114068	68432.5	49989.5	34809.9	94746.2	1	142035	143297	53634.9	49008.3	52849.2	48166.4	274859	284796	117844	153792	104639	89789.2	216140	181123	163572	166159	1	83193.3	190391	163854	97132.6
CPD-15631	222251	217074	208778	200492	337059	340495	321066	345131	342418	318735	1	16058.9	302274	298651	12176.9	1	300726	285112	325037	387175	212266	207705	519013	360080	363097	380469	311826	248381	596529	490790	345955	331815	177887	229701	173892	171233	363529	1	1	1	1	1	79738.7	1	1	1	1	1	1
CPD-6441	1.41171e+06	1.58987e+06	2.63732e+06	1.98322e+06	1.84843e+06	1.84464e+06	2.04944e+06	1.76395e+06	1.92759e+06	2.22347e+06	2.02195e+06	1.87184e+06	1.71694e+06	2280017	1.96772e+06	1.98474e+06	1.29598e+06	1.28721e+06	2.52181e+06	2.45891e+06	1.74488e+06	1.89868e+06	2.0996e+06	1.55377e+06	1767317	1.77512e+06	1.88543e+06	1.9311e+06	3043283	2.82825e+06	2172816	1.76115e+06	2.61229e+06	2.50141e+06	1.44215e+06	1.54387e+06	1.60728e+06	1.823e+06	2.32816e+06	1	2.00865e+06	1.96178e+06	1.82432e+06	1.90573e+06	2393821	2.48899e+06	2.45421e+06	2471267	2.28973e+06
CPD-14650	272555	265219	522603	545800	315609	300784	318148	300644	337812	358366	755006	687051	216600	269425	463737	414094	335801	353840	596032	638374	143174	147285	285573	174549	490313	511694	363140	346248	439036	444444	400982	408622	393766	379640	97967.4	98177.3	379668	458496	697511	653118	376211	378274	289551	286779	628415	623410	388833	355635	481451
CPD-9888	1.0955e+06	1.11996e+06	1.13542e+06	1078629	1.90472e+06	1.82694e+06	1.76456e+06	1.55241e+06	1.42286e+06	1.52646e+06	1.28318e+06	1.44547e+06	1454512	1.44623e+06	1.51848e+06	1.33971e+06	1.12355e+06	1.08684e+06	1.46721e+06	1.38536e+06	1247576	1.34512e+06	1.46379e+06	1.12675e+06	1.6455e+06	1.61649e+06	2.29071e+06	2215069	3512843	3509809	1.5798e+06	1.70449e+06	1.24544e+06	1271972	1.04755e+06	1.06716e+06	1.85007e+06	1.82124e+06	1.3308e+06	1.2527e+06	1.15653e+06	1.30616e+06	1.06262e+06	1.06491e+06	2.57715e+06	2.46885e+06	1.71845e+06	1.71878e+06	2.05942e+06
CPD0-1253	218328	217077	761950	776272	408748	398844	502580	514047	638359	628818	498632	453049	561864	492809	770605	778793	181458	185857	734071	724158	369064	298664	450665	504570	345589	331226	480088	502604	816888	826314	552938	499105	635405	655024	263226	262600	355221	316964	431983	468296	437218	378857	358884	367336	641961	656470	643980	679453	613157
CPD-8046	1	180203	1	1	1	1	1	272217	1	1	1	1	15617.1	1	1	233119	236728	219915	1	1	1	273489	1	1	1	1	351442	358005	78670.2	1	270276	235702	1	1	279173	291264	1	1	1	1	1	431907	206972	216068	345923	260027	1	1	1
CPD-13611	100956	84503.2	81785.3	87807.5	90383.3	82232.1	74042.3	74486.2	67155.5	69238.4	71909.8	64108.9	64993.8	61421.2	66214.9	68044.2	74308.6	61715.8	64667.6	64796.8	79737.9	69793.1	71193	68923.8	68001.7	66262.1	78999.4	78442.2	67162.7	70579.9	58715.7	57271.6	55149.3	68539.6	53991.1	60292.6	71869.2	78834.8	80594.8	76790.1	81936.6	87391.1	84684.4	92517.3	103049	105024	100093	86915.5	91803.6
CPD-8369	253645	251489	149690	193281	118943	124923	182907	180324	1	44167.9	66234.1	46106.7	38110.8	15711.6	27815	40726.3	157683	126419	1	161333	1	19860.6	19746.2	25524	166968	164496	46753.1	47259.5	31878.3	1	173538	255171	1	1	1	1	68665.4	125643	1	123436	215353	1	45637.5	178825	122258	1	1	148335	1
EPOXYSQUALENE	91454.4	107727	89217.9	103014	94956.6	85088.7	73679.8	69938.5	67669.1	67330.4	52733.6	60168.3	60890.7	50995.4	55010.6	65250	64860	59794.7	69380.6	58942.4	56332	73122.6	58414.3	55299.2	79544.1	71311.7	74853.4	69440.6	67116.8	65918.4	31046.5	40536.1	47071.1	58318.1	44056	53575.2	71719.9	79060.7	82696.7	81549.3	73843.5	86330.5	76315.3	97219	93446.2	103599	106912	93988.4	96749.9
CPD-16530	97181	98897.8	97433	103507	1	1	93204.5	85524.6	54526.6	54647	55262.6	69278.5	49655.8	47052.2	79888	87087.7	21573.6	32470.6	41467.5	45958	80489.1	72523.8	160125	150640	100174	98549.9	131523	125320	56762	72739.1	56623.5	50565.2	124472	97159.4	115150	108076	93481.6	96320.3	81278.4	95090.2	58045.5	57891.3	66266.4	69184.8	158057	165596	46482.1	45716	119214
CPD-8941	1	1	128600	130324	160648	146884	50737	151185	138342	132834	27918.3	20760.2	80795.4	73254.6	59364.3	95270.9	146491	142014	109907	101601	216540	173500	265310	265667	306311	289671	100849	96446.4	236745	239485	113207	74721.1	160586	161461	501652	509130	38811.7	36678.3	27985.7	31378.1	191290	195243	1	1	292809	319282	32639.8	104320	118483
CPD-15777	1	92668.4	114826	116642	159088	158336	132797	131986	149487	139713	176366	195413	153356	152136	174154	166739	135434	131881	138214	150063	97360	99567.5	168221	159522	162530	156434	219574	225912	363754	357459	165304	169083	116886	118445	86890	88413.6	214117	172265	169001	192101	111214	122562	83522.9	83066.1	238207	244283	142599	153732	344929
CPD-13644	48991.4	54317.9	67112.1	70636.1	1	86003.3	54066.7	51380.7	91982.9	87857.5	121189	112738	79611.1	75338.1	92005.5	106376	47293.9	1	62212.4	1	1	1	83268.1	84793.3	51559	1	58793.9	10428	102111	97835.3	49808.2	61668.3	60594.2	1	1	1	60017.9	59173.5	65695.9	62242.8	30647.5	38235.2	47440.7	34434.8	101754	103200	87979.1	91078.8	85577.4
CPD-15063	238738	290689	487170	451010	234749	242255	380967	377855	300526	300529	343090	395914	301512	305964	396534	347334	180195	191145	295322	294611	265194	272045	300908	316345	394913	363359	439349	379289	216902	328029	325847	259998	242861	405102	179199	185503	368975	359815	312873	348898	212597	238065	311451	324053	407774	217729	313269	316411	397176
CPDQT-50	91454.4	107727	89217.9	103014	94956.6	85088.7	73679.8	69938.5	67669.1	67330.4	52733.6	60168.3	60890.7	50995.4	55010.6	65250	64860	59794.7	69380.6	58942.4	56332	73122.6	58414.3	55299.2	79544.1	71311.7	74853.4	69440.6	67116.8	65918.4	31046.5	40536.1	47071.1	58318.1	44056	53575.2	71719.9	79060.7	82696.7	81549.3	73843.5	86330.5	76315.3	97219	93446.2	103599	106912	93988.4	96749.9
CPD-8034	1.04437e+06	1015921	908526	1.0259e+06	338608	322572	1.2971e+06	1.19581e+06	623213	706582	1.01238e+06	1.01339e+06	751229	721637	1104449	1.39127e+06	700388	665436	797738	698835	693421	721494	1.31266e+06	1.34539e+06	1214605	1.24889e+06	1708150	1.65707e+06	1.06436e+06	1.14349e+06	670066	736408	1.28493e+06	1.18106e+06	908142	965380	1.34535e+06	1.45007e+06	1.24507e+06	1.18768e+06	944855	970524	700889	662637	1329436	1358173	795229	711342	1.34687e+06
CPD-465	45369.9	1	149366	195810	48682.4	53010.2	160667	147369	1	110581	140386	102497	1	96057.4	93991.5	83345.7	135387	142053	156637	124424	90316.1	72357.8	152593	161184	159190	191930	147783	123199	133867	138425	80134.7	115901	26221	19086.4	1	1	153597	153841	192659	222282	90331.6	153659	1	45194.2	135110	124398	241631	224096	262187
CPD-7170	57558.3	53415.4	93703.8	89786.5	40477.2	50060.4	85145.1	77309.9	52512.9	52906.6	36715.6	35951.1	38553.9	48548	53984.8	55418.5	43627	48866.9	76661.6	79697.6	18798.3	12916	17272.1	19169.2	55761.1	54991.1	62109	71265.9	69426.9	78572.9	134856	133650	39950.4	37373.3	19250.6	24150.2	70875.7	61028	73046.7	72169.1	51605.3	63544.6	45990.2	42422	80350.5	79994.2	88355.6	79670.3	83851.5
DEOXY-D-RIBOSE-1-PHOSPHATE	50348.9	47941	61215	49985.7	77554.1	68827.6	57928.2	50805.3	45940	50444.7	60137	52945.1	26931.6	10886.2	6505.27	47106.7	47865.9	44712.5	42504.5	50672	43585	44120.7	44466.5	1	48535.4	46100.3	48664.9	44210.2	59068.9	46005.2	36854.3	39308.8	50646.2	36647.1	30260.8	1	45135.8	65754.5	69166.6	72119.6	72408.5	78092.9	68212.3	65524	79913.2	87285.1	78605.2	78232.7	87954.3
DEOXYADENOSINE	1.07141e+06	1.28462e+06	490622	481755	781620	818421	996490	1155202	665927	701478	1.11968e+06	1.15242e+06	901453	916936	1.20815e+06	1.41078e+06	834511	775275	633932	1	1	1	2.86441e+06	2.81773e+06	1	1	582010	609397	1	1	639599	1	897597	935353	1	1	1	477468	1	1	803513	790206	1.00299e+06	991879	1	1	1	1	535300
DOCOSANOATE	67360.5	79245.8	85072.1	81324.9	57576.8	57260.7	80707.6	86095.6	43029.5	66066	55540.5	63319.6	44711.3	69988.8	54691.3	70074.4	30153.5	50864.8	64027.2	69876.8	52010.1	64259.6	33175.8	33278.4	105012	103183	32719.3	40333	31448.9	35337.1	46651.5	52156.4	73674.2	61299.6	66572.8	67785.5	45932.8	56495.2	71975.3	74187.4	59337.3	64946.2	126335	140737	60840	111964	63677.4	80375.1	49430.6
CPD-9597	17695.5	12545	32009.5	29311.1	16825.4	12090.9	29234.8	20700.9	29843.7	31810.4	35672.9	39579.4	37300.5	32248.4	38061.3	41936.9	25658.2	24568.1	29581.5	26452.1	16332.6	11366.2	18014.7	11240.4	37769.5	48944.8	23594.6	25075.4	30388.2	38328.4	20876.4	19463.4	54960.7	53711.8	1	1	40992.6	45923.2	43129.1	44638.6	24022.9	25776.9	25230.6	24104.5	28643.5	28576.8	36714.3	29220	45534.6
CPD0-1810	20831.4	27316.7	30425.6	25026.6	18588.3	1	1	11840.9	1	1	1	1	1	1	1	1	1	1	1	16582.1	1	1	1	1	1	1	1	1	1	1	1	1	1	1	1	1	1	1	18527.1	18020.9	17612.1	1	1	1	1	1	1	1	1
CPD-19488	100028	112705	30905.1	36704.4	47642.1	34074.2	96103.9	105098	102918	30657.2	108013	115490	31566.2	78856.8	104196	43095.1	94310.7	63186.9	57690.4	95070.9	122305	115939	89762.1	166035	52984.1	47259.4	11981.3	13035.8	89597	85181.7	17687.3	18075.7	56349.7	66514.7	71867.5	64812.8	28693.6	111782	126556	30226.5	56247.3	62252.5	50676.5	98200	136637	163360	10396.5	128365	10870.6
CPD-15078	583155	609004	684954	661645	757664	945247	763467	741231	961548	1.00579e+06	1.0574e+06	1.11299e+06	887412	1.02293e+06	940530	1.04736e+06	751737	635423	793215	942532	620999	614697	600190	472330	866830	889673	826433	840630	1.18069e+06	1.06322e+06	716024	728598	625036	649389	575329	542592	926072	833642	1.02862e+06	958332	842452	842437	621041	617599	991806	1.14332e+06	846747	870816	1.28316e+06
PLASTOQUINONE-9	196565	181971	128635	165745	1	1	73545.8	81469.7	39838.1	31119.6	36919	59893.5	1	1	87822.3	130052	180501	118579	17216.9	25285	22641.2	17883.2	1	1	110486	128811	106382	84931.5	74641.8	85364.2	1	1	266158	187968	67961.2	57717.6	64264.3	117739	96818.5	98501.6	79283.1	113604	1	1	25831.8	28502.3	1	1	98972.5
CPD-13455	1.30811e+06	1.3341e+06	1.9829e+06	1.9711e+06	2174212	2.17833e+06	1.98887e+06	1.87774e+06	1.6594e+06	1.65709e+06	1.04796e+06	858897	878314	837367	1534308	1.33937e+06	1.81876e+06	1.69557e+06	2.35006e+06	1.95745e+06	1.57805e+06	1.28476e+06	396087	1	2.12242e+06	2.08021e+06	2.06779e+06	1.14845e+06	1.66298e+06	1.69104e+06	2.88025e+06	1.91303e+06	1.26579e+06	1.27277e+06	694120	717294	1.83329e+06	1.91385e+06	1.49313e+06	1.49793e+06	2.31833e+06	1.92132e+06	1.82858e+06	995284	1483543	1.41731e+06	1.57662e+06	1.60479e+06	1.3666e+06
CPD-14847	1.04437e+06	1015921	908526	1.0259e+06	338608	322572	1.2971e+06	1.19581e+06	623213	706582	1.01238e+06	1.01339e+06	751229	721637	1104449	1.39127e+06	700388	665436	797738	698835	693421	721494	1.31266e+06	1.34539e+06	1214605	1.24889e+06	1708150	1.65707e+06	1.06436e+06	1.14349e+06	670066	736408	1.28493e+06	1.18106e+06	908142	965380	1.34535e+06	1.45007e+06	1.24507e+06	1.18768e+06	944855	970524	700889	662637	1329436	1358173	795229	711342	1.34687e+06
CPD-7120	18069.6	19786.6	24952.8	24547.3	1	1	12172.2	17169.6	1	1	25484.6	17249.5	1	1	27015.2	22093.2	16807.9	1	1	1	1	1	1	17266.2	1	10837.9	10988.4	16794.9	24398.4	23634	1	1	46016.3	44829.3	1	1	31091.6	28002.9	72457.3	69923.6	57230	40008.1	1	10758.7	1	1	1	1	1
L-HYOSCYAMINE	104603	93005.5	92804.9	76210.2	57759.5	66908.3	75856.9	75980.8	84867.4	86835.2	41337	48243.3	51108.5	55412	80772.3	74167.5	87810.9	98814.1	80657.5	84989.6	61044.2	58139.9	81113.6	79844.6	82765.4	81234.9	45310.7	44657.3	43745.1	1	37874.4	33828.3	72879.9	66068.3	70882.1	1	65465.8	54456.7	78319.1	85993	80285.7	93362.7	85234.5	84453.8	39362.2	11596	27271.1	34000.1	59683.6
CPD-11253	94948	104983	101267	95903.2	82402.1	89456.8	86519.9	93912.1	98942.4	102717	88685.2	89616.7	79356.3	80705.6	63886.5	64331.3	70725.5	69816.8	74736.5	90768.5	105118	111692	63027.8	56355.7	77171.9	1	72341.9	74192.3	92331.1	81970.1	1	1	89876.8	93817.1	109180	97122.4	87522.2	78571.6	94983	100097	107202	113288	128754	121794	77863.4	87996.5	65410.6	59463.6	96845
CPD-15486	1	81302.2	83624.3	83196.4	75317.5	75621.6	49975.2	60028.8	1	1	86045.2	99362.1	72216.8	70160.1	48118.7	54923.2	54681.2	53676.6	62559.5	62011.2	35305.4	29110.7	108266	108928	38976.5	36100.3	97932.6	92869.8	93985.7	103296	66186.8	60243.2	48805.9	36840	89044.9	89651	50447.8	50654	67737.8	65190.8	65648.4	62043.4	41601.2	36481.6	89142.9	94739.6	123575	116692	151618
GLUCOSAMINE-1P	30606.4	40966	53657.7	45427.4	16245.5	10850.8	39051.6	71792.6	65202.9	24277	24786.7	24119.5	83987.1	12183.2	59687.9	65838.9	40091.6	25078.5	34399.5	42503.6	70756.3	11594	24883.9	14183.3	25557.4	24788.7	24213.5	18912.7	75319.5	65788.1	68885.2	57842.6	28999.5	63027.3	47197	62390.4	39980.9	29339	1	1	85617.8	23959.1	98660.5	99528.2	51747.4	76942.1	92225	112768	25789.9
CPD-6481	878459	1.81579e+06	792968	382700	1.50707e+06	1	1478773	1774565	1.39472e+06	1.18285e+06	1.11053e+06	1.04968e+06	146507	1.08733e+06	1.47851e+06	91019.9	1.34777e+06	1.13777e+06	1.31381e+06	1.23587e+06	2.27727e+06	2233185	601550	486991	1.55292e+06	1.58017e+06	1.10442e+06	761864	1.27091e+06	1.25259e+06	1.59649e+06	1.18579e+06	841733	661331	1.91714e+06	2.4763e+06	86016.6	1	893603	917529	2107098	1.53821e+06	1.60896e+06	1613765	1.23979e+06	1.19341e+06	1.36935e+06	1	1.09387e+06
CPD-13223	1	63700.1	23271	20319.1	96358.1	81301.6	113654	108851	70781.3	1	1	27613.2	17666.4	16654.3	1	20340.5	102476	1	1	100065	1	91249.7	1	104784	1	1	95307.8	1	224094	45719.2	64036.5	1	1	36956.9	52329.2	55862.5	18088.7	160355	1	28908.3	1	1	10569.6	1	28319.9	1	16753.3	10833.2	27442.3
CPD-0	79892.9	97050.1	79595.7	77199.2	101093	108245	88186.1	103859	101114	115091	110744	133039	151645	157786	92691.1	110572	80419.8	77696.9	97500	111832	84010.1	85284.7	105848	102840	111880	108473	82636.1	83802.4	107100	100881	82903.3	78300.5	84171.1	87322.7	82657.9	75205.7	113467	98970.3	101838	121484	112424	122192	91479.2	93463	102488	112533	104232	100083	99690.2
CPD-11940	185536	209139	91007.5	1	1	58631.9	161158	162597	1	85631.3	1	1	103188	1	1	115761	96001.5	88911.8	1	89348.3	129639	1	1	1	1	68584.3	160301	154035	128119	1	1	1	1	1	1	161088	90881.3	1	1	96776.7	1	109832	50117.1	1	262099	247278	140896	130273	132804
CPD-59	11311.8	16236.7	1	1	12712.6	17732.4	10926.9	11173.3	10475.4	1	12059.7	10410.2	1	1	1	1	1	1	12304.7	17694.1	1	1	10531.9	17079	12038.1	1	1	1	1	1	1	1	1	1	1	1	11983.2	11608.7	25055.9	18370.5	22195	11434.9	1	1	1	1	1	1	16127.1
1-KETO-2-METHYLVALERATE	431095	482968	290562	18219.1	15325.4	14138.9	43524.1	44401.6	11894.3	24688.3	57553.8	39208.8	11357.2	17324.8	23840	19746.9	19062.4	23979.4	25811.2	26002.1	31981	15426.8	213352	11783.1	18467.9	17476.3	1	1	1	1	26042.6	11703.6	28786.9	18036.6	58990	30344.1	19005.7	120687	556606	21226.3	14356.6	17468.5	289337	171645	42231.2	53483.1	24825.6	22977.4	18151.3
CPD-17647	75973.5	75364.9	61513	107371	55165.1	118717	38448.2	27766.4	29517.2	90675.9	85151.3	72832	11209.7	10990.8	79290.4	68451.2	86148.4	44495.4	119440	34572.6	166255	121309	168532	28485.1	81862.1	83932.4	28555.2	82290.7	133314	16898.2	82469.1	67023.9	67650.1	64110.4	137600	144316	87014	94717.7	146964	139136	180218	56248	138339	99085.5	143110	148566	89572	11649.8	95333.8
CPD-12889	943311	1.06552e+06	1.9747e+06	50679	406409	301820	834571	955696	1.58102e+06	1.23527e+06	548164	845787	434888	466980	338742	474443	940369	845097	15417	835280	459430	470514	645638	509519	563833	618366	626238	431238	152817	162843	100098	360752	135128	813576	371238	403930	980235	922279	1.11374e+06	1246824	283865	826571	1.09288e+06	1.09015e+06	67588	80129.8	1	1	1
CPD-10468	18812.9	19789.1	29221.5	28287.7	39036	48862.4	49914.8	50113.7	29168.1	36872.5	60914.3	58541.9	26133	26053.4	67175.2	54025.9	48479.9	48088.3	33362.9	40301.7	40605.2	31885	50831	20684.3	53169.6	60066.6	46306.6	48084.4	48707.1	40657.9	78701.4	54539.3	32380.2	27765.3	17842.6	19337.9	50302.4	41398.2	31286.7	37027.8	28950.6	19733.4	16410.8	11770.1	64531.1	67781.2	74984.2	72196.8	64005.6
URIDINE	72896.7	90439.1	1	610332	32506.5	33689	163108	34341.3	103843	70536.8	257368	266756	160920	551756	28601.1	179737	420905	427772	26382.7	25875.5	311932	321815	25518.1	29798.7	34700.9	513529	39875.3	33082	10546.9	10290.6	1	461160	1	447271	93440.2	17835.6	138374	76824.4	26074	104858	601250	34448.9	54689.9	51819.2	578789	669310	33556.7	105069	25342.6
CPD-4603	64907.5	57842.7	51670	21809.1	28149.9	22069.4	41376.5	34816.1	1	1	22309.6	1	54656.4	83389.3	1	1	21505.3	17100.7	66288.4	74127.1	23285.1	5287.41	1	1	57962.6	50929.2	10518.4	1	99852	99687	43565	30631.9	45189.4	47533.5	32041.4	44304.3	117018	124226	1	89945.8	91400.7	83868	66434.9	65658	52115.5	51017.2	71550.2	60786.5	63636.1
CPD-8721	28646.8	26895	27775	27992.2	652529	606599	18309.6	18675.4	11554.6	24709.4	18524.9	17561.8	16349	10976	85671.6	18610	18230.8	1	11497.6	28645.6	11143.4	17447.5	17683	16724.2	11710.7	11866.6	16924.3	11309.1	1	1	1	10599.9	16297.5	17850.8	1	11102.2	16974.5	23776	23459	18897.2	19637.7	24538.5	29598.4	29016.1	16595.2	16372.6	31470.6	11413.4	25469.3
CPD-15088	163425	1	1	1	51316.6	55002	121751	119951	19807.1	119595	217888	231485	166596	163206	229541	1	48993.6	47482.9	118134	117643	113783	114759	302661	304021	1	1	1	307847	327832	361809	96984.2	89363.2	1	234053	73591.2	70124.3	219466	1	1	308124	87270.6	85428.7	154274	165519	385959	1	29275.4	129436	234266
CPD0-2495	222062	188954	113607	124056	402055	405431	440548	469233	297313	255323	330360	319673	80254.7	69230.1	413595	429458	460455	417906	312323	309457	495734	151856	1	1	1	1	286375	271051	245693	232210	269960	252365	118694	108924	215086	203319	184157	199030	224945	262474	595229	563074	261457	258774	216958	255891	305823	334021	245461
CPD-4901	317211	339085	402554	417097	1	1	151189	152082	1	1	1	115436	135621	123512	394040	428900	336126	337150	1	1	1	1	1	1	353132	350422	1	1	117425	1	1	1	142601	1	1	1	232778	247835	427338	1	426341	539691	1	1	1	1	307736	297433	127568
CPD-18666	151930	160547	81532.6	99056.8	137734	112492	53209	52739.8	136156	99308.2	57120.7	67022.3	70910.6	79185.2	61613.6	71283.6	65165.5	64896.3	138542	134987	72744.1	76090.1	137993	133589	106440	98700.8	59318.1	56922	23579.5	25117.4	34619.9	43892.2	49161.1	56803.6	36224.5	28187.1	75255.9	77027.4	87827.3	73733.8	169328	176820	63321.1	89798	27099.4	34777.1	46053.8	36550.1	68309.7
CPD-19424	1	217976	144027	1	166908	1	141040	154481	129645	185178	108094	91141.1	120442	97491.2	387207	106759	1	1	196246	254424	1	202131	17064.3	197468	346777	149575	150780	156858	97178.5	294369	148478	164798	279741	123081	202178	211824	129527	96673.7	169433	230603	251388	241094	160231	159974	86234.6	88283.9	76628.4	95783	358708
CPD-8785	317211	339085	402554	417097	1	1	151189	152082	1	1	1	115436	135621	123512	394040	428900	336126	337150	1	1	1	1	1	1	353132	350422	1	1	117425	1	1	1	142601	1	1	1	232778	247835	427338	1	426341	539691	1	1	1	1	307736	297433	127568
CPD-901	80352.4	77960.6	93132	14028.1	67460.6	50233.9	100218	106877	29529.3	22656.3	132345	93643.4	12410.3	22560.5	70674.1	45065.7	117802	109945	44311.3	55187.1	50916.7	61115.3	50198.5	49554.3	47905	90055.7	57202.5	59208	1	1	119034	50357.1	76644.3	83720.3	28783.3	53949.1	72191.7	95741.2	106855	104842	119993	72784.7	147923	156478	84070.8	94718.9	86079.1	102192	92578.7
CPD-3628	53390.5	112705	30905.1	36704.4	47642.1	34074.2	27899.6	105098	53691.2	30657.2	108013	115490	31566.2	32016.5	1	134604	94310.7	63186.9	57690.4	58744.6	122305	115939	89762.1	166035	52984.1	1	11981.3	13035.8	58469.7	33247.3	17687.3	18075.7	56349.7	66514.7	71867.5	64812.8	28693.6	10967.5	1	1	56247.3	62252.5	50676.5	49005	300381	388712	178574	146722	238921
CPDQT-8	1.84511e+06	2.3691e+06	1.35993e+06	1.27741e+06	2.01864e+06	2.06954e+06	2139982	2549203	2.29679e+06	2.29314e+06	1.72868e+06	1.9561e+06	2.71759e+06	2.68922e+06	4.73729e+06	1.8929e+06	2386150	2.26794e+06	2.58614e+06	2.82684e+06	2.74596e+06	2.86268e+06	2.27987e+06	2.13122e+06	1.6703e+06	2.55952e+06	1.57822e+06	1.56336e+06	2.40676e+06	2264626	2.05246e+06	2.10931e+06	1.63856e+06	2.74097e+06	3023665	2.77669e+06	2.03148e+06	1.75755e+06	1.77374e+06	2.07708e+06	2.12049e+06	2.16202e+06	1.75155e+06	1.74586e+06	1.45554e+06	3.05904e+06	2327760	2.4195e+06	2.09073e+06
3Z-PHYCOCYANOBILIN	151930	160547	81532.6	99056.8	137734	112492	24897.3	11630.1	136156	99308.2	32156	29296.7	70910.6	79185.2	16250	25502.3	26700.4	18367.4	138542	134987	72744.1	76090.1	137993	133589	12286.2	98700.8	59318.1	56922	23579.5	25117.4	34619.9	43892.2	29118.1	27117.9	36224.5	28187.1	32797.7	44054.8	11152.2	62042.9	169328	176820	18749.8	89798	11846.6	11159.2	46053.8	36550.1	20536.6
CORTISONE	49054.1	52117.7	65961.9	88387.9	50128.9	52911.2	61874.1	52264	26416.2	36374.4	74107.1	62522.4	44688.1	38066.8	34586.7	23970.8	25951.4	31377.8	53331.1	48990.5	39434.1	44338.1	37267.6	19325.5	63893.3	77168.9	51373.8	52070.6	84942.8	84539	36646.1	35494.5	65935.8	58945.9	26907.9	26309.1	56167.4	74055.2	77489.2	67530.9	42909	41082	38304.8	36785.3	32144.5	34732.4	61866.1	53313.4	58857.6
AMINO-ETCETERA-PYRIDIN-1-YL-PROPANOATE	61176.5	72224.3	1	1	72444	65488.7	62451.8	59375.2	26716.2	1	1	1	77497.7	65136.4	1	1	1	1	1	1	136792	113407	29305.7	26596.9	1	1	1	1	1	1	10756.3	1	23985.7	22954	66901.3	64043.3	1	1	1	1	84052	71449	49876.5	56761.9	68647.5	69165.9	58716.2	63305.8	1
CPD-12867	81462.4	62568.2	34754.3	52260.9	38585.7	39955.7	47456.2	38569.7	33967.7	24480.6	26222.3	1	17397.3	17374.5	20231.8	19291.1	30968	46359.6	31250.2	31766	27367	11636.8	21761.9	34289.1	44596.3	34472.3	41893.6	43233.2	33902.7	27458.8	1	32570.8	18884.4	25311.1	34254.5	20658.1	28410.2	28741.2	55088.9	47397	64833.7	50746.7	21735.2	21215.4	52070.5	33047.5	27227.1	49375.4	52261.1
GUANOSINE-5DP-3DP	101535	104424	57947	54709.9	63333.7	30268.3	89135.3	83678.5	37333.5	26590.2	12391.8	18793.7	33223.6	19733.1	22620.1	26808.4	33780.8	72866.3	74913.6	51282.7	23866.6	17947.6	28701.4	43600.2	58925.1	48769	77285.9	42691.8	29583.8	29462.2	1	56317.1	20109	19875.5	64256.8	28703	20879.9	27537.1	78184.7	66677.3	88422.8	47756.6	10884.1	11805.7	65363.4	42623.2	27590.1	68266.3	75900.1
CPD-9529	1.53484e+06	1.65079e+06	1.47441e+06	1.495e+06	1.47297e+06	1.40959e+06	17823.4	23899	28077.3	28159	1	1	25563.6	19452.3	27030	26480.7	1.00783e+06	10538.4	97516.6	145244	153124	31707.2	143014	150691	248678	201095	1.24216e+06	11512.6	24741.3	28349.9	223086	59377.6	2.05164e+06	10452.6	160185	1	33688.5	28329.9	1	1	18778.6	19500.4	1799729	1818398	1	1	11228.4	12064.6	1
CPDIO2-3	143465	275615	74059.3	65162.3	135102	1	39983.4	39508	1	1	1	1	1	1	1	1	76701.8	1	1	10973.9	1	1	1	28565.9	22498.2	11057.5	70479.7	45611.9	22965.5	1	1	1	1	1	1	1	1	1	52353.9	46439.8	99529.9	1	1	1	68306.9	1	1	53961.9	1
CPD-9699	16435.2	11360.1	83011.1	1	37976.5	32856.3	19711.5	19021.1	19587.2	13745.3	58009.7	67990.1	1	1	1	1	19820.8	21406.8	42992.8	10576.1	1	1	11200.1	1	31183.3	32242.1	19235	19289	1	1	37873.3	34374.9	40317.2	35932.8	1	1	64042.4	23719.9	51689.5	84197.5	15138.3	22436	11442	22031.3	16314.2	1	10997.7	1	54189.4
CPD-4207	113996	118880	44521.7	42420.3	117699	112726	1	86361.6	44553	54210.8	43794.5	35143.6	82028.6	85276.6	57312.5	62135.2	59717.6	54233.6	89497.2	82603.5	96651.5	79059.2	58968.9	58518.2	62794.8	63635.5	62851.3	55263.2	88738.4	97115.4	50248.4	45374.6	50408	47982.2	101639	103316	48027.9	42932.4	52932.9	60048.1	96342.2	88777.1	61244.7	54183.2	69181.4	1	71575.2	70934.3	63623.5
CELLOBIOSE	1.58623e+06	1.63574e+06	2.50682e+06	2.48115e+06	3.76412e+06	2.77395e+06	3.63742e+06	3.92832e+06	3.40848e+06	2.19436e+06	3089427	4.189e+06	1.16604e+06	1.10043e+06	2.03585e+06	6.32265e+06	4462302	4424431	2.78803e+06	7.94861e+06	2.07061e+06	2.04718e+06	1	1403857	7315465	7.31423e+06	2.61993e+06	2.55356e+06	6111763	7.74072e+06	6.01693e+06	2.62952e+06	1.62471e+06	3.4469e+06	818094	843510	8.25963e+06	2.54538e+06	5.12035e+06	7.30142e+06	2.8724e+06	2.47943e+06	2.0881e+06	2.26553e+06	2052778	1.87603e+06	6.16018e+06	6.34762e+06	8.2281e+06
NARINGENIN-CMPD	583155	609004	684954	661645	757664	945247	763467	741231	961548	1.00579e+06	1.0574e+06	1.11299e+06	887412	1.02293e+06	940530	1.04736e+06	751737	635423	793215	942532	620999	614697	600190	472330	866830	889673	826433	840630	1.18069e+06	1.06322e+06	716024	728598	625036	649389	575329	542592	926072	833642	1.02862e+06	958332	842452	842437	621041	617599	991806	1.14332e+06	846747	870816	1.28316e+06
CPD-10211	1	1	28210070	27568428	21054424	24430984	21518262	27475840	1	32197890	16734115	30615946	1	28121332	29716600	29250564	22727882	23617320	1	1	21436672	18650930	21374716	24747824	25529366	26520490	24912174	26272778	25354816	1	27624900	26621686	23498630	25741912	1	20157774	29482498	18555830	19576406	1	1	1	1	1	1	1	1	1	1
CPD-12354	57275.8	1	1	42533.4	38230.2	40466.9	47679.8	47988.6	35495.5	37879.9	1	49422.4	46998.8	44116.2	1	1	45376	43544.1	1	1	1	31625.3	39318.5	1	53437	1	49832.9	42789.6	1	1	26155.1	29719.9	35393.5	32656.8	38562	41210.7	48888.9	55726.5	1	1	1	58332.8	34864.9	36039	43945.6	44542.6	43374.6	42515.8	56939.6
CPD-65	18812.9	19789.1	29221.5	28287.7	39036	48862.4	49914.8	50113.7	29168.1	36872.5	60914.3	58541.9	26133	26053.4	67175.2	54025.9	48479.9	48088.3	33362.9	40301.7	40605.2	31885	50831	20684.3	53169.6	60066.6	46306.6	48084.4	48707.1	40657.9	78701.4	54539.3	32380.2	27765.3	17842.6	19337.9	50302.4	41398.2	31286.7	37027.8	28950.6	19733.4	16410.8	11770.1	64531.1	67781.2	74984.2	72196.8	64005.6
CPDIO2-8	122655	140606	72625.9	79176.8	76812.7	42438.7	90483.1	87495.5	44249.4	26538.2	28514.2	31219.8	40059.2	28344	35729.2	30706.2	43410.2	63384.3	71869.9	69063.6	27638.8	20266.5	43965.8	52456.3	77587.1	66922.1	85084.1	62117.5	64857.2	54616.2	25924.8	71712.4	19520	18255.3	61997.5	38463.1	26972.6	42216.4	88230.1	67066.4	90731.6	54290.7	10808.9	18584	60763.7	48814.4	31453.3	59908.9	79856.9
2-OXINDOLE-3-ACETIC-ACID	92584.9	118014	192841	196849	12675.8	206478	247805	276196	260600	127360	69029.4	71678.3	289825	1	188331	1	230233	217571	224645	191743	202696	1	103754	182793	162016	154840	176590	183974	111656	1	182024	161723	159848	1	231506	1	191943	101394	92864.8	147196	1	228590	103076	90284.4	130017	148363	143591	224017	108797
CPD-7728	77827.9	96346.9	40524	40741.6	64941.9	66996.7	63486.8	80280.9	72930.6	72847.2	122592	1	43871	40093	66092.7	55043.4	56975.9	53149.3	50825.9	1	113003	113390	163822	179425	55356.5	52787.3	1	34829.5	1	1	27888.7	28607	55961	58506.9	102940	83741.2	1	32390.1	40521.6	47074.1	59948.7	66366.8	55867.7	52967.6	1	1	1	1	1
CPD-15632	497958	1	1	411245	627674	640511	600279	586335	566289	1	1.67872e+06	1.67028e+06	548633	531477	848404	1.01786e+06	1	507836	509712	555885	1	352993	195756	632110	628115	615815	489164	450084	853849	757858	428193	444878	422638	1	357356	367768	583608	612160	649536	718887	611266	582336	398714	1	909842	1.36207e+06	671347	648619	1.23363e+06
SOLANESYL-PYROPHOSPHATE	1	93116.5	1	1	52592.2	29507.8	17221.6	21355.5	1	1	1	1	1	1	1	1	1	1	47192.8	1	1	1	1	1	1	16802.9	21987.8	1	53107	41472.5	11752.4	18298	1	1	1	1	1	5610.28	1	1	48626.1	46900	1	20835.3	41112.7	38064.6	16714.2	1	22700.1
CPDQT-33	1	28250.4	1	1	31242.9	25374.3	1	10632.5	1	1	1	1	27887.2	35128.8	1	1	1	1	1	1	1	1	1	1	1	1	25069.9	27443.5	48635.2	54274.6	47446.7	46968.8	1	1	1	1	1	1	1	1	1	1	1	1	77260.9	75137.5	48675.8	38610.9	45558.5
6G-KESTOTETRAOSE	20375.4	26689.2	30435.2	22153.8	10868.9	1	21537.9	27417.7	25650.2	24865.8	35595.6	45036.6	1	10777.7	28485.5	23827.9	1	16901.6	26925.8	28749.7	1	1	16784	18397.4	20434.4	27784.9	1	10861.3	1	1	1	1	13397.8	18559.8	1	1	32728.3	28979.4	63384.5	71809.8	26106.3	20428.4	16270.7	11095.9	1	1	1	1	24599.7
CPD-9941	47186.5	48879.8	43443.5	42505.5	49809.4	56203.5	16382	16718.4	191209	208397	1	217123	35130.6	55013.9	140759	133555	47516.5	35634.6	200047	221589	33365.6	20244.2	152835	139296	1	74924.6	114095	120965	17067.4	28724.6	30899.1	1	86251.1	84289	38775.5	1	6578.88	80658.1	165942	186671	110146	119147	61834	61788.9	81197.4	79179.3	257444	256183	108393
CPD0-1375	1	1	23151.6	29567.6	36588.1	37178.9	1	21530.4	12880.9	18311.9	17967.1	17762.4	41683.3	34723.2	21540.8	28358.9	29850.7	28099.5	42658.8	42263.4	1	1	1	1	34286.4	33972.2	14285.6	24068.4	27904.9	28334.5	16357.6	1	28416	24204.9	1	1	66691.7	63948	1	1	1	1	1	1	18698.2	13438.1	32818	31140.8	33969.8
CPD-9762	2.60546e+06	2.37643e+06	1.47367e+06	1	2868688	3.29979e+06	1.1247e+06	1.13009e+06	1.48763e+06	1.51653e+06	636143	666119	2.55126e+06	2.50508e+06	1.12708e+06	1.17229e+06	1.28321e+06	1.32241e+06	1.99216e+06	1993911	1.58502e+06	1.55216e+06	1.11279e+06	1.03986e+06	1	1	1.38474e+06	1.25164e+06	1.74289e+06	1.80622e+06	2.26344e+06	2.24477e+06	1.96453e+06	1.95185e+06	3983418	4.10069e+06	1.81691e+06	1.85081e+06	1.64035e+06	1.7571e+06	2.82819e+06	2866981	2.00833e+06	2.00236e+06	1.03107e+06	1.02338e+06	2.50829e+06	2592218	1.12624e+06
CPD-8943	36259.8	39804.2	1	1	54430.4	53047.7	47798.8	47388.1	1	1	16767	1	64246.5	54800.6	83555.2	64709.4	46348.7	45514.4	57811.1	52571.1	61358.6	65824.9	1	11880.2	83748.4	83503.3	12760	11546.5	33079	23928.8	44523.2	23918.3	59191.3	64093.5	88010.1	85188.8	25929.9	41444.8	1	1	53535.1	45520.2	43175.5	26445.5	47476.2	28231.9	69763.9	79659.2	47281.2
CPD-9807	111875	121095	143671	153327	312330	295276	198927	257914	150335	84012.7	104158	15924.9	323333	161814	103973	152932	161896	161449	62871.3	135074	116079	100266	154941	182906	26337.7	125997	156475	126390	111102	117919	158820	151383	87717.6	117794	160642	166907	34295.3	79406.8	10494.6	117104	141826	127714	80642	80044.1	192091	154320	223773	283431	223314
PROSTAGLANDIN-H2	425510	420132	351263	310461	381834	408868	384960	382835	259543	281091	1	1	301149	341437	306560	310474	348257	350125	358876	358852	261775	258181	1	1	1	1	319217	318388	1	1	354463	351003	1	1	1	1	271427	309289	316495	338302	404388	423009	364979	362635	364783	364189	354849	343977	261111
SINAPYL-ALCOHOL	1	1	1	1	1	1	85324.5	85893.3	143425	153743	97047.6	111384	1	1	125033	136384	81482.4	129060	1	1	26132.3	1	92507	93210.2	1	1	93387.8	85930.2	1	155925	1	77046.2	102666	97632.1	1	1	155748	164139	1	151106	137092	138613	59365.9	59894.1	1	91873.2	1	1	1
QUERCETIN-34-BISSULFATE	114234	134498	174114	163229	176026	187497	107343	112330	209424	206217	136157	179447	164547	158744	87649.2	92341.6	99042.4	98522.1	162489	186323	33723	37740.9	40873.8	28522.2	156051	156096	144704	137410	201475	195238	92756.6	88900.3	106419	108548	31873.8	26622.6	185506	172954	206069	232606	223290	227818	95638.3	112497	187319	204222	161112	166330	230835
CPD-4142	580356	600826	395164	388987	443336	322405	476914	347655	335582	319232	368986	334935	346702	323291	349969	269501	511036	494666	325246	344580	378659	388524	272499	366273	421623	402521	372771	329660	291665	244880	285225	319648	308009	403147	353341	340236	381652	364562	452018	381650	452872	462512	515496	470610	419577	356706	393774	330834	400071
10-DEOXYSARPAGINE	250560	270019	306922	316696	453112	206643	237422	515838	274183	201765	678578	563254	195626	234910	412161	420120	486838	475328	447281	532408	329115	226336	422651	217827	599990	588590	199305	282741	1	354634	404785	219988	1	520937	148469	291477	484558	486770	594658	570689	689851	257604	451030	367174	533902	553060	216735	162786	491085
CPD-8204	19627.5	26014.2	59578.8	61077.7	1	33097	43127.9	43859.1	42899.9	42463.3	56259.8	59506.6	65700.9	66624.2	68269.3	72032.6	49804.2	54076.3	51282.1	49625.7	47215	45545.5	48089.1	45124.2	88582.8	90121.6	68539.6	70514.9	112879	118136	35599.7	33595.2	178467	168883	39012.5	38188.8	63611.2	57394.4	69750.2	69709.1	35840.3	31420.9	49922.3	52222.9	64828.2	66084.2	39240.6	47651.2	53381.8
CPD-4611	43316	44328.6	1	1	56982.9	50102.7	48760.5	48756.1	42829.3	43286.2	70390.2	49096.1	62390.1	63497.4	45831.5	40796.7	52970.7	50855	60755.2	61496.3	74320.7	50415	51670.5	38305	67395	67606.9	38176	40304.4	77482.1	75238.9	98601.5	61083.6	162246	111925	45351.7	49748.4	57919.6	55434.7	1	1	85759	67017.1	154498	147047	63480	97323.8	73788	65661.4	95862.9
DIHYDROKAEMPFEROL-CMPD	68200.2	67256.4	1	1	1	1	48238.7	48852.8	17449.8	16656.1	1	27703.7	74595	324659	379051	30778.2	16886.8	27410.6	1	23459.5	86499.4	89697.2	130778	122869	378693	385514	65580.8	58433.6	484748	1	365997	88341	11182.7	281124	88869.7	82638.9	1	17247.1	1	25549.9	36461.1	35566.8	263880	256569	721717	798604	366717	399460	1
N-ACETYL-GLUTAMYL-P	1.0385e+06	1.6118e+06	1.83491e+06	1.78664e+06	1.45731e+06	1.69367e+06	1.34372e+06	1.60677e+06	2.18994e+06	2151247	1.31012e+06	2.03012e+06	1.94268e+06	1.82378e+06	1.72235e+06	1.70355e+06	1.36383e+06	1.4486e+06	1924452	1.80598e+06	1.21269e+06	1.06052e+06	1.22125e+06	1.27866e+06	1.66592e+06	1.75521e+06	1.61861e+06	1.69129e+06	1.78083e+06	1.82638e+06	1.67123e+06	1.64552e+06	1.47277e+06	1.58561e+06	1.24791e+06	1.05795e+06	1.95785e+06	1392175	1.49062e+06	2.01916e+06	2.14928e+06	2.02799e+06	1.32737e+06	1.36481e+06	1.81541e+06	1.99899e+06	1.45363e+06	1.75941e+06	1.91322e+06
CPD0-1537	281440	295380	334457	305307	470978	476608	382956	309194	147325	135430	108245	115185	686107	679636	813768	776903	408790	384757	514634	527804	387119	208952	162490	174781	535170	522891	454576	516273	908289	941638	727701	822637	414769	459809	324508	318189	446015	104408	196651	202071	221461	249019	270675	284533	514302	528226	624591	727490	515138
CPD-7092	18913.2	17206.9	32518.1	37304.2	12983	18231.5	17677.9	17129.5	111894	110265	307573	265967	32696.3	28775	90473.1	91785.4	37492	42203.9	141922	24648.3	10655	1	96089.4	86374.3	1	1	45178.5	37383.8	52895.8	61621.1	28026.3	29678.8	18732.2	18786.5	28482.2	30295.3	144565	166734	1	1	42685	42016	1	1	27443.5	29898.4	101169	93272.3	207131
PHLORETIN	185536	209139	91007.5	1	1	58631.9	161158	162597	1	85631.3	1	1	103188	1	1	115761	96001.5	88911.8	1	89348.3	129639	1	1	1	1	68584.3	160301	154035	128119	1	1	1	1	1	1	161088	90881.3	1	1	96776.7	1	109832	50117.1	1	262099	247278	140896	130273	132804
CPD-9024	1	1	1	1	19732.5	25658.9	18885.2	12564.9	10382.5	15754.6	28271.5	22085.5	1	1	1	1	1	1	1	1	1	1	14452.6	1	1	1	1	1	25782	26865.4	1	1	31619.1	22771	12056.9	17458.7	10956	17623.6	20400.2	14192.9	1	1	1	1	12451.8	12539.3	1	1	34868.5
CPD0-1498	433404	463459	495964	492240	398720	411421	428534	416342	638784	676574	339476	352690	406410	410024	361853	335901	379390	390214	477823	499346	245261	256049	239329	1	444750	465954	383304	379015	513373	524671	334134	324180	413709	392129	1	1	494800	505048	624025	634523	562034	549023	380190	371590	330279	322684	354303	350205	449259
CPD-7199	1454524	1.43968e+06	1.95107e+06	1.96586e+06	1.45841e+06	1	2.08913e+06	2.07404e+06	2.05288e+06	2.08279e+06	2.44622e+06	2.62789e+06	2349726	2.32595e+06	2.20496e+06	1	2.05598e+06	2.02007e+06	2.13982e+06	2.08766e+06	1.52216e+06	1.50643e+06	1832044	1.50589e+06	2.96369e+06	3.22951e+06	1.85262e+06	1.77228e+06	2493372	2.59138e+06	1.73833e+06	1.72611e+06	3.70723e+06	3.53037e+06	1.35563e+06	1.39173e+06	2.87606e+06	2.73397e+06	2.77332e+06	2797281	1.49802e+06	1.5781e+06	1.66753e+06	1.77305e+06	2.14252e+06	2.09273e+06	1.91019e+06	1.92752e+06	2.71611e+06
2-TRANS6-TRANS-FARNESAL	49816.1	1	16807.5	1	112051	102929	21824.9	17139.6	1	1	1	1	31670.9	31373.3	1	1	1	1	53131.3	1	1	1	1	1	1	1	1	1	1	1	11103.7	1	1	1	1	1	17236.1	16967.2	23382.1	25900.2	1	1	1	1	1	1	42276.6	10563.1	1
CPD-7770	164166	192629	129383	98915.4	70064.9	74039.1	140913	149262	153053	119130	29862	23890.6	78591.1	90839.3	96722.1	95887.3	194708	192886	167526	165943	186641	170059	71775.4	96739.6	33578.5	19690.8	130244	141409	40752.6	1	128085	97080.3	202054	207664	145232	157512	67495.1	41728.1	30330.3	1	151478	153622	184755	184628	190686	173484	76445.5	83122.6	63158.5
CPD-2182	10443.6	10541.9	184429	280155	163254	39655.4	261717	249783	54772.3	21578.7	1	1	167528	201961	143557	116173	164446	175255	191963	172901	1	1	94155	1	231452	286074	336336	355938	277622	186148	243909	241225	281591	247784	234914	216159	143902	187593	69639.3	116811	314736	339372	1	1	1	467456	1	1	132513
CPD0-1590	871137	826342	748893	860994	515191	588850	715345	725274	816259	811414	467237	539821	520793	558976	708747	691632	884610	907327	766269	789937	635114	614035	759208	770998	749148	711421	506807	504748	457353	454603	429602	433194	681465	677010	676993	687190	598612	528235	662051	756345	726787	808278	757235	777572	433275	452076	394203	378319	558614
CPD-7729	77827.9	96346.9	40524	40741.6	64941.9	66996.7	63486.8	80280.9	72930.6	72847.2	122592	1	43871	40093	66092.7	55043.4	56975.9	53149.3	50825.9	1	113003	113390	163822	179425	55356.5	52787.3	1	34829.5	1	1	27888.7	28607	55961	58506.9	102940	83741.2	1	32390.1	40521.6	47074.1	59948.7	66366.8	55867.7	52967.6	1	1	1	1	1
2-AMINO-3-3-OXOPROP-2-ENYL-BUT-2-ENEDI	1	294925	239175	278408	218969	533875	83886.9	398856	146251	141796	141766	248428	141662	63985.6	547406	407839	321888	231106	155675	241386	279180	252897	418830	187813	249242	330659	271334	342154	195291	181868	341558	430155	185468	194505	385780	252211	208891	163498	154934	162355	134398	178118	273905	280068	255893	272562	301644	787183	187396
CPD-9826	1	1	1	1	11247.4	10877.4	19816.9	20057.6	1	1	36699.7	35719.5	1	10962.7	11246	1	1	1	36399.3	34987.4	1	1	12986.5	24997.7	26368.5	20203.2	1	1	19173.9	18951.5	1	10702.1	1	1	1	10548.9	20678.4	18441.5	25510.6	31464.6	92813.6	1	73157.1	75909.4	170340	173022	1	186397	32888.3
CPD-8093	929103	826100	682929	893096	827185	543092	939953	540430	400984	409729	1	336447	692915	727292	378871	357567	785350	568940	547567	524258	1076556	789659	401342	487355	634513	709012	792429	809681	790953	564305	721632	726552	702794	648401	633703	621911	533545	593855	350814	1	850894	982349	1.50326e+06	1810975	987884	1.10539e+06	931965	834234	512425
RIBOSE-1-ARSENATE	46617.9	72514.1	43102.1	47432.2	29114.6	23114.1	61520.9	60689.2	1	1	11161.1	20312.7	1	1	71897.5	71393.8	38990.2	40627.1	1	1	62517.1	76648.4	83088.3	65647.2	13640.7	13601.9	29625.9	30215.4	1	1	32532.6	51638.9	27971.1	27108.7	60367.7	63616.3	11353.8	12316.1	1	11494.6	18596.1	29947.9	79246.3	70997.7	54726.6	38732.2	41658.8	53502.8	24753.9
CPD-7024	1432960	1.67281e+06	1.7404e+06	2.11052e+06	1.63293e+06	1.07304e+06	2.08853e+06	1.89313e+06	1.31941e+06	1.84035e+06	1.30494e+06	1.32986e+06	1.55376e+06	925237	1452978	1.4583e+06	1	1.80315e+06	1.41878e+06	1.56402e+06	1	1.63779e+06	2.10656e+06	1.37323e+06	1.24029e+06	1.55374e+06	1.24935e+06	1.81861e+06	1.83199e+06	1.78305e+06	1.22245e+06	1	1.23908e+06	1.19296e+06	1910545	1896844	1.09564e+06	1.38125e+06	1.5303e+06	1.6891e+06	2.10833e+06	2201183	1.47821e+06	1.43767e+06	1.12066e+06	1.71261e+06	966096	836188	1.41701e+06
CPD-11669	54362.6	67462.5	59882	68331.9	55168.4	47938.9	48549	49604.8	46521.2	46044.7	40784.9	46317.6	40435.4	44414.4	52978.2	44224.7	46773.3	48691	53428.7	41151.6	43762.2	48008.3	47506.7	47401.5	40753	40950.2	41988.3	45762.9	38962.4	39951.3	36959.5	46826	41379.6	40085.4	42317.1	40441.8	53438.2	58623.2	58981.7	53159.4	66539.7	62771.2	64284.5	71589.6	67069.7	71301	72197.1	70723.7	62930.2
CPD-4081	580356	600826	395164	388987	443336	322405	476914	347655	335582	319232	368986	334935	346702	323291	349969	269501	511036	494666	325246	344580	378659	388524	272499	366273	421623	402521	372771	329660	291665	244880	285225	319648	308009	403147	353341	340236	381652	364562	452018	381650	452872	462512	515496	470610	419577	356706	393774	330834	400071
CPD-19446	394310	403471	416474	411421	401024	396886	391567	385210	348556	348861	348333	341201	314395	299298	302483	338922	350379	329351	327135	314207	318285	330725	311102	292118	309782	308166	313675	305731	251578	259741	256854	256969	272005	297799	248606	271689	286786	316118	314088	317053	336457	232106	375286	354687	332563	355009	322442	306070	299176
CPD-11587	29998.7	87221.4	28135.3	21435.5	39484	35896.5	42636.3	44870.9	25803.6	22596.5	30778.5	36016.6	45646.5	46159.3	41151.9	39553.7	42589.2	40685.6	32452.4	34552.8	64551.8	76483.2	60424.5	50174.3	36925.2	35104.4	26585.3	33059.4	46001.8	40978.4	36589	29599.9	42232.1	41915.9	66366.2	84007.4	27638.9	27803.6	28092.6	29862.4	182817	79801	128853	142495	43030.9	48025.2	155499	170422	30856.5
CPD0-1366	73267.8	113783	84499.1	84164.9	61574.8	62133.4	112796	169213	55747.6	52227.9	257027	63191.7	26139.4	1	33211.5	1	1	29495.9	1	1	131813	126335	74451.6	105960	46418	43399.3	1	74521.3	35218.3	29281.8	74678.7	1	1	56931.6	1	1	62102.9	53253	84454.2	97510.4	88631.5	93771	109781	106585	1	361812	1	20021.6	21724.5
CPD-13218	1.22681e+06	1166342	1	1	359178	1	944557	780595	529481	781754	418651	407045	597577	508928	482206	482806	1	1	1	1	521264	584432	1.19982e+06	720007	1	1	743837	750575	858852	844187	626197	751708	1	1	1.02546e+06	1.03653e+06	555419	691762	587327	494562	625252	628210	1	1	741195	723522	747623	689170	872792
CPD-9831	79892.9	97050.1	79595.7	77199.2	101093	108245	88186.1	103859	101114	115091	110744	133039	151645	157786	92691.1	110572	80419.8	77696.9	97500	111832	84010.1	85284.7	105848	102840	111880	108473	82636.1	83802.4	107100	100881	82903.3	78300.5	84171.1	87322.7	82657.9	75205.7	113467	98970.3	101838	121484	112424	122192	91479.2	93463	102488	112533	104232	100083	99690.2
CPD-14740	185536	209139	91007.5	1	1	58631.9	161158	162597	1	85631.3	1	1	103188	1	1	115761	96001.5	88911.8	1	89348.3	129639	1	1	1	1	68584.3	160301	154035	128119	1	1	1	1	1	1	161088	90881.3	1	1	96776.7	1	109832	50117.1	1	262099	247278	140896	130273	132804
BUTEIN	583155	609004	684954	661645	757664	945247	763467	741231	961548	1.00579e+06	1.0574e+06	1.11299e+06	887412	1.02293e+06	940530	1.04736e+06	751737	635423	793215	942532	620999	614697	600190	472330	866830	889673	826433	840630	1.18069e+06	1.06322e+06	716024	728598	625036	649389	575329	542592	926072	833642	1.02862e+06	958332	842452	842437	621041	617599	991806	1.14332e+06	846747	870816	1.28316e+06
CPD-8165	1.16954e+06	1.17317e+06	787622	1041936	1.12197e+06	753388	1.22508e+06	714788	431974	480652	454286	547942	892959	1.06943e+06	580101	549236	1.15837e+06	825325	641224	535075	1.64036e+06	1180847	686830	777208	878669	917442	953792	1.01964e+06	416743	597763	867066	864808	814565	815906	968029	901793	805040	870262	539697	582379	1.11025e+06	1.23705e+06	2.01444e+06	2.40035e+06	1.38267e+06	1612573	1.11077e+06	1.01714e+06	706194
26-DIFLUORO-4-HYDROXYPHENYLPYRUVATE	1	202349	151562	154769	38845.4	1	220806	204905	1	1	168005	1	1	1	1	1	1	1	1	1	1	1	1	1	1	1	1	1	1	1	1	1	1	1	1	1	177979	170684	149117	117482	192164	30201.1	134722	142064	230806	184066	173062	204765	115387
L-ORNITHINE	110680	79537.1	115573	44656.1	105257	262589	104581	97590.9	78275.5	78626.6	34586.7	41332.7	1	28452.1	1	1	45923.5	39396.7	62744.8	74895.4	242011	1	165565	18141.1	1	1	206474	205314	1	1	301170	287781	78018.5	80231.8	31203.5	22195.2	52983.2	46284	82923.1	96130.6	168221	110778	196530	203992	1	1	1	1	22169.5
MIMOSINE	344524	394976	345080	276242	447706	507396	1	355510	415484	498109	200005	1	223045	240198	547409	1	309070	306603	352683	1	280457	260174	1	349222	1	158229	207644	1	170590	176203	235722	188506	475432	213990	486001	352251	288174	1	235547	271070	377576	356288	358652	375336	1	213172	298127	309486	212157
CPD1F-140	57275.8	1	1	42533.4	38230.2	40466.9	47679.8	47988.6	35495.5	37879.9	1	49422.4	46998.8	44116.2	1	1	45376	43544.1	1	1	1	31625.3	39318.5	1	53437	1	49832.9	42789.6	1	1	26155.1	29719.9	35393.5	32656.8	38562	41210.7	48888.9	55726.5	1	1	1	58332.8	34864.9	36039	43945.6	44542.6	43374.6	42515.8	56939.6
CPD-7021	1.84511e+06	2.3691e+06	1.35993e+06	1.27741e+06	2.01864e+06	2.06954e+06	2.11247e+06	2549203	2.28257e+06	2.2814e+06	1.70235e+06	1.92866e+06	2.69058e+06	2.66864e+06	4724926	2.75249e+06	2386150	2.26794e+06	2.57469e+06	2791212	2.89723e+06	2.86268e+06	2.27987e+06	2.13122e+06	2450539	2.5457e+06	1.82373e+06	1.92681e+06	2.38917e+06	2264626	2.04485e+06	2.09942e+06	2.63348e+06	2.74097e+06	3023665	2.77669e+06	2.00831e+06	1.73218e+06	1.75558e+06	2.05582e+06	2.12049e+06	2.25091e+06	1.75155e+06	1.74586e+06	1.42724e+06	3052628	2327760	2.4195e+06	2.07069e+06
CPD-12204	1.13163e+06	1.41872e+06	918291	799539	798872	755520	1.36187e+06	1.24421e+06	982131	1.27608e+06	1.32283e+06	1.26787e+06	769887	1209890	831666	1.04934e+06	794117	780718	992562	1.12697e+06	1.32252e+06	1.22245e+06	1.52951e+06	927579	939820	914412	727733	709590	1.86423e+06	1.92514e+06	867588	818607	1131253	1102493	1.51958e+06	1.51472e+06	1025779	1.17086e+06	1.26069e+06	1.19645e+06	909282	944746	1.12713e+06	1.12072e+06	1762574	1.88935e+06	1.49944e+06	1.32217e+06	1.41259e+06
CPD-11550	1	1	1	1	21906.3	19961.6	1	14518.9	13869.8	1	16524.3	114292	1	1	1	1	1	1	12990.8	1	1	1	1	1	1	16060.6	1	15113.2	22056	13070.9	1	1	1	1	1	1	13617.4	18174.3	18042.2	15889	1	1	1	1	18694.3	15570.4	19680.1	17735.2	14915.4
L-GLYCERALDEHYDE	25144	12406.2	48721.5	10869.6	24638.7	25379.6	65894.4	17558.9	71242.6	34130.4	44499	43911	76960.4	69969.2	53417	37516.6	16458.6	12257.2	11993.4	65495	11321.6	16467.7	52883.5	25134.6	39919.8	42618.8	10453.8	69001.1	95726.8	98526.8	39995.1	46005.4	16179	11916.2	73082.2	80915.9	41515	47516.6	47035.5	46492.7	17690.6	82359.1	16379.4	86747.3	78687.1	87748.4	83895.3	75839.4	61684.5
1-183-2-183-SN-GLYCEROL-PHOSPHOCHOLINE	1.2452e+06	1285899	1.2851e+06	1.62742e+06	927137	753645	791869	776313	587178	566938	450095	224083	1	800525	1	454882	810910	819609	723123	738489	1.00396e+06	1	681007	682430	823042	834671	802888	803546	730033	567675	838832	749555	1.00459e+06	1.27895e+06	806757	738386	619630	674070	786546	598627	1.14775e+06	1	1.91671e+06	2.33741e+06	915898	1.09201e+06	900103	1.04227e+06	502250
4-GUANIDO-BUTYRAMIDE	4825722	5263469	1.6328e+06	1.68195e+06	4610579	4.33865e+06	1844120	1.72159e+06	2.44227e+06	2352809	785773	767524	2.40726e+06	2.51304e+06	2.33558e+06	2.02049e+06	2.2752e+06	2206459	1.38317e+06	1.27856e+06	3.35825e+06	3.24772e+06	2.60998e+06	2.21923e+06	1.03516e+06	1.21449e+06	1.3595e+06	825762	1.71811e+06	1.81254e+06	934009	869010	1.81406e+06	1753451	6721375	5.90441e+06	605050	634687	689566	698787	4697433	4829002	5.34999e+06	6.29477e+06	3.00056e+06	2.31686e+06	1.95458e+06	2.12481e+06	721478
CPD-12225	418202	417039	982737	1.06212e+06	505914	1610556	706247	648687	742070	2.26251e+06	1.61956e+06	1.60771e+06	1.7258e+06	1.77981e+06	654915	1.60755e+06	680901	644558	924142	875229	1.6596e+06	1.84296e+06	2203353	1.64074e+06	1.9491e+06	2207820	1.53949e+06	1.86415e+06	1.96165e+06	1.43796e+06	1.64619e+06	589197	2.47941e+06	2.38824e+06	1.90867e+06	1911734	1.97422e+06	2.18373e+06	1.02221e+06	991091	1.90005e+06	537679	677182	698666	1.34416e+06	1.36143e+06	1.31776e+06	1.67131e+06	688578
CPD-1103	44683.5	43921.6	70087.1	65928.7	39151.3	1	37383.9	45940.4	54108.8	44295.8	42712.8	39984.4	1	20674.4	57349.6	58444.3	1	62551.8	81313.7	72896.1	1	1	1	1	41471.9	42680.1	1	1	1	1	33840.8	31623.1	1	1	1	1	50695.5	44295.8	49122.1	60419.1	1	1	16855.8	19169.1	27171.5	33345.3	24854.1	31385.9	35722.7
CPD-6956	19283.2	21570.5	319247	312461	255772	292999	13042.7	18134.8	1	359650	223258	336982	317296	307714	253874	286665	227167	239298	317717	303271	11387.7	179125	205066	203817	278184	290088	18195.9	11181.8	290533	303353	275177	275015	242643	259384	17840.4	11405.7	327959	239575	262675	342928	362160	351696	232427	227801	305420	338512	254186	301727	327882
CPD-8062	97381.8	123476	128515	125293	112767	111615	103977	100472	109447	96810.3	82546	104204	63454.1	59122.1	48336.1	53012.5	83980.9	77603.7	101089	104897	126167	128769	56796.6	50750.9	74077.4	73362.3	59772.4	60868.4	49726.1	52916.1	39985.8	46111.4	109338	110080	100681	84393.4	76756.8	73612.9	85305.7	94301	119451	129915	132575	134871	38085.7	39508.4	47989.6	50261.2	82157.6
CPD-431	70992.5	1	53950.6	372134	180279	452242	166474	138890	145268	108249	124010	101621	130650	328226	177840	143855	354404	131748	428391	96129.1	380249	131046	130410	92043.5	10548.3	127979	225826	114897	115984	112273	108904	388188	283626	250708	452887	479219	101847	126637	1	101500	189669	404421	308591	302016	226679	202267	270764	1	11083.4
7-METHYLXANTHOSINE	1	1	1	1	33967.2	45817.5	35230.9	21856.2	40076.8	34765.4	233504	251802	27238.7	16173.4	109182	138646	16150.5	10939.1	21354.1	29728.6	11022	1	89212.8	10801.3	78803.1	73582.1	10670.4	10405.9	91944.8	71653	15926.8	26184.6	1	1	22280.8	20077.6	28928.7	33395	58281.4	80956.5	1	1	1	1	92732.5	148823	11837.1	38289.4	174446
ADENINE	3838414	3.59424e+06	5.60979e+06	5.43425e+06	10874299	10302147	7320362	7046242	9975617	11343119	22044688	17247746	5.1284e+06	5.01454e+06	10000680	9949166	5509550	5.6125e+06	11608909	12037506	5.87628e+06	4353663	5793562	4.30401e+06	11715855	11360718	7610749	7114942	12707645	12727237	12938544	9326171	7.73455e+06	7966894	1.90061e+06	2406786	12528091	14315366	12774505	11506262	7.8686e+06	5.78117e+06	2236368	2258072	6.92278e+06	6828758	9204861	8817317	14521014
ENOL-PHENYLPYRUVATE	57741.5	29908.2	27722.6	18219.1	34008.9	41648.5	43524.1	44401.6	11894.3	24688.3	57553.8	39208.8	11357.2	17324.8	23840	19746.9	19062.4	23979.4	25811.2	26002.1	39685.3	17567.6	23143.5	11783.1	18467.9	17476.3	1	1	1	1	26042.6	11703.6	1	1	1	1	19005.7	18581.6	35645	21226.3	62574.7	17468.5	1	10538.6	42231.2	53483.1	24825.6	22977.4	18151.3
CPD-8215	70992.5	1	53950.6	372134	180279	452242	166474	138890	145268	108249	124010	101621	130650	328226	177840	143855	354404	131748	428391	96129.1	380249	131046	130410	92043.5	10548.3	127979	225826	114897	115984	112273	108904	388188	283626	250708	452887	479219	101847	126637	1	101500	189669	404421	308591	302016	226679	202267	270764	1	11083.4
CPD-10307	127050	165019	78612	70308.2	91088.6	28725.6	77299.7	69444.7	47139.1	18139.5	18912.2	17050	18590.5	17773.4	36063.8	11604.8	59791.9	62817.5	58989.7	55235.1	17067.4	22130.7	12124.9	48939	62051.8	59605.6	84190.8	66311.6	51600	39835.7	1	59120.2	1	23757.9	58204.4	17590.8	25397.3	31510.4	83802.8	76419.1	106194	44727.7	19647.1	30438.4	79907.6	40835.4	24176.4	72811.2	85595.3
CPD-7526	1135438	1.24676e+06	757068	746298	779847	474288	982522	977352	654547	387540	342888	378676	413120	391274	484303	386965	636201	882857	882056	807446	327308	335462	406605	667181	794069	748319	915374	707268	613496	596096	287790	835953	373402	419616	803461	438049	405515	469282	967567	825160	1.03551e+06	571080	341992	346159	720745	498205	365935	785757	790746
GALACTOSE	1.84511e+06	2.3691e+06	1.35993e+06	1.27741e+06	2.01864e+06	2.06954e+06	2139982	2549203	2.29679e+06	2.29314e+06	1.72868e+06	1.9561e+06	2.71759e+06	2.68922e+06	4.73729e+06	1.8929e+06	2386150	2.26794e+06	2.58614e+06	2.82684e+06	2.74596e+06	2.86268e+06	2.27987e+06	2.13122e+06	1.6703e+06	2.55952e+06	1.57822e+06	1.56336e+06	2.40676e+06	2264626	2.05246e+06	2.10931e+06	1.63856e+06	2.74097e+06	3023665	2.77669e+06	2.03148e+06	1.75755e+06	1.77374e+06	2.07708e+06	2.12049e+06	2.16202e+06	1.75155e+06	1.74586e+06	1.45554e+06	3.05904e+06	2327760	2.4195e+06	2.09073e+06
CPD-14593	103746	97044.6	269878	270254	135449	130476	186249	180335	224262	224397	86964.2	154164	168614	147956	231385	233037	87757.9	75947.4	264778	265761	113530	89036.1	154478	170206	132267	125439	153252	159319	211325	216945	151200	133197	211863	220348	112066	108778	121712	97814	196770	207233	163719	154148	194294	197936	171023	169386	173304	189188	189259
CPD-9412	48813.5	1	36963.7	38593.2	1	1	37539.1	38653.2	57534.8	62944.4	39008.4	22041	24003.6	31599.3	29599.3	27556.6	17580.6	27852.9	37355.7	38334	16800	1	1	1	39600.9	38670.1	22512.6	28232.6	47022.6	46664.5	10593.8	1	43604.1	39141.4	1	37846.6	45748.8	55462.7	62428.8	1	1	1	1	1	1	1	1	1	1
CPD0-1492	98419.7	96966.5	138424	33895.5	162529	170618	51320.1	185612	104815	13954.2	244748	153847	126284	42121	10262	35996.5	134473	131991	13260.4	108352	27846.8	100230	105495	37341.6	116020	191115	112694	15501.7	127398	90284.1	140671	121700	56876.6	146872	38944	71621.9	186869	209030	76390.2	73917	157516	117036	93161.7	91581.5	119030	230075	186389	191119	232076
CPD-14951	497958	1	1	411245	627674	640511	600279	586335	566289	1	1.67872e+06	1.67028e+06	548633	531477	848404	1.01786e+06	1	507836	509712	555885	1	352993	195756	632110	628115	615815	489164	450084	853849	757858	428193	444878	422638	1	357356	367768	583608	612160	649536	718887	611266	582336	398714	1	909842	1.36207e+06	671347	648619	1.23363e+06
CPD-8684	1	1	52638.2	1	144312	1	103611	104837	79325.4	96393.6	1	1	206540	191978	122138	186507	1	74629.8	108888	96280.2	1	91507.8	138750	1	128487	1	133495	133766	275639	263862	126021	139422	105196	1	64675.7	82975	173825	1	138399	1	1	1	1	1	238081	262536	237165	236489	271705
5-P-RIBOSYL-N-FORMYLGLYCINEAMIDE	658735	687588	475533	514063	414237	397624	579111	546626	460327	566665	262374	250095	422936	431302	288996	298063	565539	577226	481542	501771	622330	646434	399350	294102	218278	243057	569136	575537	256093	274145	463992	485758	650467	626134	494837	515788	290072	295698	275466	260201	600729	579143	803233	799062	814447	803402	379356	377464	347587
CPD-7710	310564	302632	628305	557483	409547	383828	431363	433843	490130	514385	389827	367880	375984	405851	459153	479665	238146	246455	554864	574464	347791	310789	385980	352290	345207	338397	424531	436020	587234	581903	419078	394659	573880	571631	292604	300614	345858	349945	427195	456544	431817	402001	407956	419855	512458	513647	526393	534033	497866
CPD-9023	1	1	1	1	19732.5	25658.9	18885.2	12564.9	10382.5	15754.6	28271.5	22085.5	1	1	1	1	1	1	1	1	1	1	14452.6	1	1	1	1	1	25782	26865.4	1	1	31619.1	22771	12056.9	17458.7	10956	17623.6	20400.2	14192.9	1	1	1	1	12451.8	12539.3	1	1	34868.5
CPD-862	2.60546e+06	2.37643e+06	1.47367e+06	1	2868688	3.29979e+06	1.1247e+06	1.13009e+06	1.48763e+06	1.51653e+06	636143	666119	2.55126e+06	2.50508e+06	1.12708e+06	1.17229e+06	1.28321e+06	1.32241e+06	1.99216e+06	1993911	1.58502e+06	1.55216e+06	1.11279e+06	1.03986e+06	1	1	1.38474e+06	1.25164e+06	1.74289e+06	1.80622e+06	2.26344e+06	2.24477e+06	1.96453e+06	1.95185e+06	3983418	4.10069e+06	1.81691e+06	1.85081e+06	1.64035e+06	1.7571e+06	2.82819e+06	2866981	2.00833e+06	2.00236e+06	1.03107e+06	1.02338e+06	2.50829e+06	2592218	1.12624e+06
CPD-13655	1	1	16744.9	22374.1	1	1	11033.1	10866.6	44450.7	50076.6	85546.6	75326.9	1	1	26458	34615.3	33745	24546	17402.9	11620.7	1	1	17763.4	19148.6	1	1	1	1	1	1	1	1	1	1	1	1	1	1	38000	35990.4	1	1	1	1	1	10584.3	75181.9	68959.2	78241.4
CPD0-1397	76549.2	79697.7	54150.7	53481.8	90159.6	92690.2	86648.4	84290.5	73333.6	98642.9	99442.3	88272.1	92371.1	91681.9	17701.8	88915.4	69388.6	74362.8	95528.2	92818.6	88024.6	81595.9	75265.1	54791.6	87254.7	83448	87446.7	89687.9	102918	98681	101552	87043.2	62579.6	63839.4	100160	102456	79388.3	73936.5	70639	74999.9	85042.6	83392.7	62823.9	67050.4	102845	96713.6	104208	105056	99127.9
CPD-13220	762528	1014014	1.07475e+06	1013271	975582	1110446	951142	1.00767e+06	1.14793e+06	1.07485e+06	838227	1.23934e+06	885904	781436	833638	1.07516e+06	980399	1.01697e+06	1.08044e+06	1.07886e+06	948773	893054	958086	710691	1.11913e+06	1.10108e+06	1076072	1.12284e+06	1.15802e+06	1.17635e+06	1.1316e+06	1066088	1.02045e+06	1.01057e+06	903824	649638	1.17908e+06	898809	934398	1.20557e+06	1.2695e+06	1.25266e+06	994401	997907	1.17141e+06	1.23386e+06	999207	1.11345e+06	1.20098e+06
CPD-6041	1	35234.2	1	18064.1	41562.4	18372	70094.1	66151	1	1	1	1	27611.7	1	10211.1	1	1	1	1	1	1	10638.3	1	1	1	1	1	19124.5	1	1	1	1	1	1	45806.8	17538.9	20235.1	1	49287	54825.5	25072.2	25519.2	25552.7	17226.6	52361	1	1	15809.1	1
CPD-14834	55459	93364.1	1	61298.8	1	49444.3	55311.3	80541.8	59473.6	59675.4	17646.6	21344	48952.8	39416.4	57794.6	58520.8	47028	32606.4	1	42886.8	85283.4	93648.6	37956.2	48233.5	44116.7	37893.2	36107.6	46652.9	23166.8	21648	42736.7	49920.1	66987.2	69211.9	124568	1	50802.5	21750.3	21074.5	39511.8	70369.3	63301.3	88881.1	80926.4	1	1	27263.5	1	23099.6
O-SINAPOYLGLUCAROLACTONE	1	35731.7	1	1	15272	1	15533.8	21092.7	17622.7	1	91903.6	96740.5	27552.6	17582.5	10523	61825.7	1	1	1	1	57920.4	44029.9	11717.6	16620	16061.8	1	1	1	35522.2	31111.1	1	1	1	1	10210	15923.4	1	23269.9	20282.4	43458.3	1	22502.5	1	1	67218.3	72283.4	29279.9	1	23719.7
CPD-11421	48813.5	1	36963.7	38593.2	1	1	37539.1	38653.2	57534.8	62944.4	39008.4	22041	24003.6	31599.3	29599.3	27556.6	17580.6	27852.9	37355.7	38334	16800	1	1	1	39600.9	38670.1	22512.6	28232.6	47022.6	46664.5	10593.8	1	43604.1	39141.4	1	37846.6	45748.8	55462.7	62428.8	1	1	1	1	1	1	1	1	1	1
S-RETICULINE	84810.2	85819	1	1	90161.9	86153.4	57244.3	56674.4	1	1	1	1	62332.4	67686.1	26404.2	1	1	26347.9	65096.2	46626.6	76277.2	58618.3	26227.9	20288.2	1	1	32141.6	18758.1	61886.9	70520.7	18946.9	18116.8	18969.8	1	70246.9	85859	1	1	1	1	65381.3	46627.4	25544.7	19512.5	33448.6	28260.6	43257.8	35924.6	1
CPD-11259	553717	587331	485109	532301	283724	260666	532863	439525	378059	396729	219503	218922	243870	263717	456281	483589	462772	495224	408500	416220	310969	298158	374359	321361	354961	371076	427948	366540	298397	283107	246915	241076	295745	292727	421599	423443	397800	385548	597367	417025	588116	606622	426922	504452	257096	260758	370219	360193	397898
CPD-14848	24547.8	24819.2	24186.7	26379.3	1	1	17019.8	16870.1	1	17306	18280.3	22486.7	10367	15166.4	11492.8	26106.7	19750	18061.7	19875.1	1	18810.5	10869.8	29974	29519.3	32192.8	33633.6	49946.8	55112	27227.4	22053.3	10890.5	18660.8	19548.1	16710.7	19085.2	19174.3	39244.7	40287.6	31633.6	32068.8	18740.7	22599.3	17364.3	11352.8	68565.2	75087.5	24837.1	16108.5	47246.7
CPD-9620	2.55419e+06	2.57913e+06	3.86323e+06	4632985	2.43221e+06	2186750	2.56461e+06	2.26437e+06	2.09138e+06	2.47198e+06	3.98937e+06	3541690	3.14495e+06	2957595	4427380	4.36947e+06	1.78408e+06	1.70485e+06	2.52812e+06	2104944	2.32427e+06	2.40212e+06	3.62678e+06	3.65962e+06	3876327	4.15549e+06	4653014	4521521	8614199	8681860	2.31792e+06	2.62016e+06	3.86602e+06	3427113	1.47863e+06	1.51342e+06	3205006	3.67179e+06	3.86476e+06	3.48787e+06	2.34729e+06	2.17559e+06	2.97163e+06	2.83291e+06	4813347	5.05869e+06	3.37825e+06	3.23661e+06	4.08623e+06
CPD-9828	4.48315e+06	887335	3.32685e+06	3.41917e+06	902229	5.42165e+06	4.9143e+06	4670497	3.16269e+06	3.52515e+06	3699924	3.87109e+06	4.93427e+06	4.89872e+06	3278672	2.27714e+06	4410081	3.93556e+06	5713803	4.90342e+06	4.21604e+06	4340607	4.31766e+06	3.71195e+06	4.00038e+06	3.64771e+06	4558562	5.06275e+06	4252449	4352379	5.14076e+06	5686729	3.31402e+06	3.70567e+06	909427	1.48081e+06	3.97307e+06	3.56906e+06	3.28038e+06	3.01289e+06	3.84873e+06	4540191	3.73042e+06	3.65287e+06	4.79906e+06	4.02794e+06	4.43967e+06	4.9883e+06	3.25458e+06
CPD-9741	49711.1	60253.6	72448.7	81024.5	117000	108558	58183.1	46448.4	26616.7	13790.9	939446	1.08209e+06	11425.3	693512	842985	819394	21881.1	20078.1	33722.9	30230.1	33361.2	31372.5	741890	830969	35092.2	33772.6	41475.6	39894.6	739345	730210	20833.8	12896.5	46692.1	40216.8	33410	33220.6	30490.3	32271.3	23204.1	964425	74400.3	72084.6	70238.5	68679.5	619608	530059	21289.1	34155.5	938055
CPD-15001	24547.8	24819.2	24186.7	26379.3	1	1	17019.8	16870.1	1	17306	18280.3	22486.7	10367	15166.4	11492.8	26106.7	19750	18061.7	19875.1	1	18810.5	10869.8	29974	29519.3	32192.8	33633.6	49946.8	55112	27227.4	22053.3	10890.5	18660.8	19548.1	16710.7	19085.2	19174.3	39244.7	40287.6	31633.6	32068.8	18740.7	22599.3	17364.3	11352.8	68565.2	75087.5	24837.1	16108.5	47246.7
CPD1F-135	1	2.06392e+06	708317	2250119	769357	963430	740612	712237	605844	1.03245e+06	1.1673e+06	939448	1.69959e+06	1.07645e+06	1.0823e+06	1.16639e+06	860430	872096	1.39962e+06	774754	336825	1	415333	1.63776e+06	1.67838e+06	1	1	1.55956e+06	1.35656e+06	566178	261757	774884	1	1	1	861992	1.6127e+06	785308	1.85177e+06	1.4624e+06	1.34932e+06	1.86734e+06	1.92992e+06	1.95663e+06	2.33285e+06	2174504	1.95865e+06	834102	1.67235e+06
CPD-6561	144318	137444	96383.6	99845.8	146035	131329	37793.4	37913.8	235873	197820	136045	131936	40170.2	33383.2	96880.2	89764.4	85263.8	97444	331911	343801	55175.4	55489.9	378771	369230	1	1	122551	114961	17157.7	12642.2	27942.6	28673.6	64924.6	78528.8	353074	351976	1	18451.8	19487.4	17628.3	134942	141793	111316	116724	17286.4	17481.5	26276	104198	1
CPD-7391	63213.9	64710.1	58931.6	44604.7	59352.8	65194	23395.4	11004.9	21199.4	17519.8	101352	86181.7	1	1	39489.8	40909.1	16927.1	21780.3	39680.4	54298.8	1	1	1	1	53084.2	51129	22932.6	23203.5	1	10189.8	31511.4	23350.6	1	10883	1	1	35274.2	49702.4	66278.4	64078	18564.4	16270.6	16577.4	26932.1	71135.8	72471.1	33426.2	17868.9	53979.8
COUMARATE	57741.5	29908.2	27722.6	18219.1	34008.9	41648.5	43524.1	44401.6	11894.3	24688.3	57553.8	39208.8	11357.2	17324.8	23840	19746.9	19062.4	23979.4	25811.2	26002.1	39685.3	17567.6	23143.5	11783.1	18467.9	17476.3	1	1	1	1	26042.6	11703.6	1	1	1	1	19005.7	18581.6	35645	21226.3	62574.7	17468.5	1	10538.6	42231.2	53483.1	24825.6	22977.4	18151.3
CPD-13612	129278	133797	119646	136493	116467	105146	107259	100281	106642	97981.2	111820	88716.4	96965.6	86345.6	88083.2	96875.6	97208.2	97464.2	92337.9	87136.7	92028.7	100895	102348	88210.8	96445.8	91581.8	110677	113982	90803.3	88602.2	87259.7	88817.9	91680.1	104511	88886.7	91541.8	105571	116901	124268	124436	124270	145238	142432	143191	159356	155679	149962	142898	132464
L-2-AMINOPENTANOIC-ACID	2.12574e+06	3.03285e+06	3.7838e+06	3765241	2.40407e+06	2.45333e+06	2.4895e+06	2.53651e+06	3.50478e+06	2.64811e+06	1.89228e+06	1.88703e+06	1.57726e+06	1527325	1.44274e+06	1.35642e+06	2.22702e+06	2.14504e+06	2.41893e+06	2.28339e+06	1.84682e+06	1.72244e+06	2.55225e+06	2.35324e+06	2.06736e+06	1.57639e+06	1.92971e+06	1.95088e+06	1.25446e+06	1.30804e+06	1.87713e+06	1.75418e+06	2.18796e+06	2.19559e+06	2.60923e+06	2.68673e+06	2.42768e+06	2.14122e+06	2.94139e+06	3.34332e+06	2.24268e+06	2.07236e+06	2.92262e+06	3.0022e+06	1.06505e+06	1.10788e+06	1.91845e+06	2.0433e+06	1.65685e+06
4-PHOSPHONOOXY-THREONINE	39103.8	28827.7	1	1	1	16110.7	1	8536.5	1	1	61644.2	44731	1	12799.9	14931.6	39803.3	1	1	1	1	1	16188.2	59284	1	1	60433.7	1	1	1	1	35599.9	46853.4	1	1	1	1	1	1	1	1	1	11813.1	75388.8	1	93687.5	35401.2	12198.5	31797.7	1
3-CARBOXY-3-HYDROXY-ISOCAPROATE	239568	249975	90090.1	86986.7	72814.3	72791.6	199484	214798	164122	151179	96869.7	94132.7	111411	130241	164075	158721	111752	108846	107621	96967.4	149251	122057	231568	255843	94214.1	81940.3	149778	156215	162684	163557	177549	155338	76971.1	74586.3	229300	245761	157255	145066	113503	110966	134139	131416	62472.6	59530.5	182279	185373	176619	176450	204899
CPD-10525	1	1	101450	67193.8	50793.5	43353.2	56159.6	46026	59304.1	81401.2	57028.2	32405.8	34619.3	74948.1	51837.4	66900.5	1	1	80981.9	97963.7	38141.3	11214.5	51479.6	10735.2	28870.1	27135.6	58901.5	53020.4	110233	117032	62043.8	47190.7	97967.6	91655.1	1	10959.4	1	40447.3	69735.1	53732.5	1	1	1	1	1	1	1	1	1
CPD0-2496	222062	188954	113607	124056	402055	405431	440548	469233	297313	255323	330360	319673	80254.7	69230.1	413595	429458	460455	417906	312323	309457	495734	151856	1	1	1	1	286375	271051	245693	232210	269960	252365	118694	108924	215086	203319	184157	199030	224945	262474	595229	563074	261457	258774	216958	255891	305823	334021	245461
CPD-14837	93120	96582.7	154092	148808	163217	169000	94066.7	94435.6	1.21084e+06	1.21969e+06	80723.7	82596.6	132220	141929	60422.2	63159.4	108193	117218	491463	482212	32406	37824.8	504231	492596	1	1	248368	249765	1	1	83276.2	83496.4	11242.1	17250.6	275997	293771	1	1	29025.7	28794.1	207832	210619	70745	77286.8	1	1	142999	133900	1
DINITROPHENYLHYDRAZINE	133237	148253	155463	198825	122450	115035	91164.1	119988	139302	89517.8	84374.7	96072.3	106615	109143	22670.8	23074.8	75773.5	92510.6	71108.7	52351.1	224012	163304	1	24724.1	38369	26135.7	52539.9	69330.6	25772.7	30936.1	39009	23823.9	117230	147655	198426	268899	50796.6	38363.1	28372.2	49085.7	265183	194177	322773	317927	25672.2	69740.1	39100.4	51803	99883.4
PSEUDOTROPINE	185997	154216	121264	166031	91236.4	92198.2	95052.6	77253.9	93494.1	141787	89884.6	84335.6	73579.9	69371.7	61621.3	54578.8	124989	99948.8	125654	144441	45676.1	51223.2	58909.4	10585.3	74991	104370	102034	97360.6	78895.9	76331.9	49626.1	68409.4	77976.5	79880.7	52545	42320.3	84763.5	111575	130482	122802	150080	157015	129029	120239	68311.2	72581.9	64419.2	54040.3	94459.1
HAEMATOPORPHYRIN-IX	1	285800	220220	253054	150390	136632	53293.5	55100.8	379900	350853	109446	104108	41833.6	30034.3	210596	202672	53052.9	50635.8	59977.2	52636.1	258212	291379	380776	384916	1	1	29794.6	28610.6	1	1	1	1	1	1	1	1	1	1	72738	71472.4	80849.9	73208.1	11390.1	11092.4	27244.9	38016.2	33652.4	46338.7	1
CPD-16614	100909	111874	84403.4	70586.7	126851	128429	81802.6	94216.9	103526	102341	120311	110819	97090.8	87785.3	81238.1	80517.9	89102.7	86846.4	124817	124724	77830.2	85644.6	115962	117191	104586	97568.8	67104.7	66839.9	61874.2	66271.5	82116.3	77570.4	75829.7	78200.1	42115.6	44751	122589	124993	151725	145119	123274	95431.7	77852.7	68123.4	71389.1	71488.4	81686.9	78655.3	106079
CPD-7031	762528	1014014	1.07475e+06	1013271	975582	1110446	951142	1.00767e+06	1.14793e+06	1.07485e+06	838227	1.23934e+06	885904	781436	833638	1.07516e+06	980399	1.01697e+06	1.08044e+06	1.07886e+06	948773	893054	958086	710691	1.11913e+06	1.10108e+06	1076072	1.12284e+06	1.15802e+06	1.17635e+06	1.1316e+06	1066088	1.02045e+06	1.01057e+06	903824	649638	1.17908e+06	898809	934398	1.20557e+06	1.2695e+06	1.25266e+06	994401	997907	1.17141e+06	1.23386e+06	999207	1.11345e+06	1.20098e+06
CPD-6302	104553	124334	86466.7	78426.6	123814	142744	100450	124729	133731	142606	237804	246250	120912	133336	1	193954	94503.3	1	116845	138656	146481	154824	218198	230704	141300	142616	93194.7	94370.2	1	1	79345.8	83194	1	92277.8	144051	119965	131262	114462	146103	159260	137428	134819	80997.8	79001.8	129969	149579	98813.7	89994.3	136127
CPD-8229	2.63494e+06	2.5898e+06	1	1	1.30729e+06	1.18009e+06	213783	226891	3.32784e+06	3448837	2.1504e+06	2.12626e+06	576107	522067	1	1	1.22867e+06	1.12333e+06	2.31607e+06	2.33554e+06	813840	864666	1.32207e+06	1.26217e+06	307328	306441	1.67396e+06	1.68942e+06	206591	205071	642116	674169	342767	389808	683386	687014	414834	469185	1	1	1	1	654584	653676	84290.6	90423.3	1.99417e+06	2.04499e+06	88669.9
3-METHYLTHIOPROPANALDOXIME	18812.9	19789.1	29221.5	28287.7	39036	48862.4	49914.8	50113.7	29168.1	36872.5	60914.3	58541.9	26133	26053.4	67175.2	54025.9	48479.9	48088.3	33362.9	40301.7	40605.2	31885	50831	20684.3	53169.6	60066.6	46306.6	48084.4	48707.1	40657.9	78701.4	54539.3	32380.2	27765.3	17842.6	19337.9	50302.4	41398.2	31286.7	37027.8	28950.6	19733.4	16410.8	11770.1	64531.1	67781.2	74984.2	72196.8	64005.6
CPD-4101	580356	600826	395164	388987	443336	322405	476914	347655	335582	319232	368986	334935	346702	323291	349969	269501	511036	494666	325246	344580	378659	388524	272499	366273	421623	402521	372771	329660	291665	244880	285225	319648	308009	403147	353341	340236	381652	364562	452018	381650	452872	462512	515496	470610	419577	356706	393774	330834	400071
CPD-9939	10586.3	10248.3	1	1	5970.42	11975.1	12150.8	17557.5	1	1	35845.7	1	1	1	1	1	1	10737.5	10918.2	1	1	1	1	1	10454.7	1	1	1	1	1	1	1	1	16012.7	1	1	32832.2	10750.6	1	1	1	5372.11	16396.2	1	32853.3	10401.7	37531.6	50184.1	1
CPD-7996	104603	93005.5	92804.9	76210.2	57759.5	66908.3	75856.9	75980.8	84867.4	86835.2	41337	48243.3	51108.5	55412	80772.3	74167.5	87810.9	98814.1	80657.5	84989.6	61044.2	58139.9	81113.6	79844.6	82765.4	81234.9	45310.7	44657.3	43745.1	1	37874.4	33828.3	72879.9	66068.3	70882.1	1	65465.8	54456.7	78319.1	85993	80285.7	93362.7	85234.5	84453.8	39362.2	11596	27271.1	34000.1	59683.6
CPD-6364	240005	290771	243414	246671	56534.3	52265	176131	168116	194533	177114	117170	138541	63357.8	59760.8	85231.4	116388	89468.4	89525.8	81867.4	83903.6	150602	139037	70594.9	60066	108874	109451	69032.8	77542.4	45077.4	21849.8	1	1	165624	168106	157425	155860	155933	143941	153948	169841	166380	155020	227105	234844	11789.5	77002.2	1	1	106780
CPD-12846	58261.7	83512.4	48029.4	40769	34153.7	30515.8	35877.1	36640	35745.1	54936.7	1	17731.6	22952.4	1	11055.3	1	42979.4	33313.6	27258.5	46947	18023.4	11224.9	72484.8	22567.2	37914.9	31167	37654.6	10805.9	61472.1	60190.5	10915.8	30118.7	30862.2	29473.3	11215.6	43340	28219.5	71163.6	64419.7	64429.8	47665.2	10697.3	10531.7	60086.7	1	53649.2	63445.6	10333.7	80757.2
TRANS-CIS-UNDECAPRENYL-GROUP	128196	133244	87300.6	101296	1	1	37236.8	49023.3	16530.4	1	30183.9	49577.2	1	1	25155.2	37710.4	10554.5	23131	1	10647.4	1	1	1	1	49801.4	50408.2	52096.8	52310.4	49278.3	49643.7	1	1	28786.2	16909.5	22283.8	1	49534.4	95376.7	82591.7	50366.6	57237.9	67788.6	1	1	34569	29850.4	1	1	100638
CPD-8652	189264	186679	111262	116605	305745	438904	255865	244172	448385	416406	117813	82582.5	410331	405237	237785	141145	135105	208307	246568	231925	189885	148200	143454	144252	65449.6	93215.5	162427	280694	142770	164715	262979	190120	119659	121904	216802	98089.9	129835	119812	68119.7	69494.5	471103	384998	225298	231927	272202	257778	426918	448730	47004.4
DIHYDROCHELIRUBINE	1	55366.6	1	1	41008.1	36199.2	1	33071.2	62588.8	67070.8	14894.9	36052.1	79037.3	94231.7	12954.5	20820.7	1	1	41348	54944.5	38196.5	39213.6	64161.8	76138.3	37388.3	32572	1	1	27594.6	25609.9	1	1	1	1	72062.3	49923.6	45952	24015.4	31038.1	40952.6	57861.1	58242.6	28212.2	1	16860.3	30132.6	16343.1	38807	1
PHENYLGLYOXAL	357702	274198	137884	315383	254754	80102.1	63014.7	144257	75025.6	308260	192138	151800	270886	65268.5	19620.9	12223.1	155997	57718.4	42949.2	37416.6	189691	132981	222874	22796	30383.6	35925.8	255381	253110	46444.1	158786	35751.5	303921	73604	90600.9	10848.8	151883	33985.2	186402	172563	83593.1	251442	207209	446130	382221	304002	356034	188611	138450	161736
CPD-13925	21427.4	19999.1	1	1	68809.4	61133.1	27606.8	22411.6	30339.4	24838.2	47097.5	34549.5	33494.5	25783.5	21947	19159.5	10666.3	16179.3	61117.5	63853.9	11062	11490.9	29713.6	28569.8	27136.7	28373.3	1	1	84050.9	82581.1	1	1	1	1	12862.2	12180.3	31517.5	33483.2	50863.8	43230.1	34456.1	41939.1	1	1	1	1	17303.9	11661.9	44972.5
CPD-8179	1	1	1	1	36692	36096.7	30313.7	37360.4	48216.6	42363.6	29618.3	22946.4	31317.2	26073.2	17913.4	18948.1	1	1	1	1	1	1	1	1	1	1	1	1	1	1	24709.5	18116.4	1	1	1	1	1	1	1	1	1	1	1	1	16978.3	16672.9	24879.2	29511	1
2-C-METHYL-D-ERYTHRITOL-4-PHOSPHATE	27805.8	161624	199015	1	47109.4	20047.2	114267	100362	25974.9	1	11750.5	1	28727.7	31267.5	1	1	43444.6	1	25189.5	29212.5	24652	36072.6	1	1	21268.8	24183.4	28911.8	1	1	1	1	1	23111.3	52655.8	58993.5	1	61806.2	1	1	1	271454	205289	1	1	1	25758.8	1	51803	1
CPD-9827	171549	169898	187277	55828.2	1	1	233313	242416	156396	162762	429839	419668	155560	162936	379066	416405	196906	200239	142941	41508.7	250689	247563	71283.1	408022	77628.2	208893	246286	239032	189325	181273	95797	103363	168076	168506	233358	1	208566	61985.2	204120	209081	176723	1	200629	202913	335108	417315	268264	1	402752
5-AMINO-2-OXOPENTANOATE	212561	228001	78113.9	62986.4	498101	403417	166641	145319	163287	187204	104835	80177	90543.2	117005	37399.7	37947.8	84988.5	95475.1	158850	207303	97845	103122	114068	68432.5	49989.5	34809.9	94746.2	1	142035	143297	53634.9	49008.3	52849.2	48166.4	274859	284796	117844	153792	104639	89789.2	216140	181123	163572	166159	1	83193.3	190391	163854	97132.6
CPD-15286	40167.7	35168.9	29052.2	26437.4	31323.1	31940.8	49583.6	55181.8	27805.3	27670.7	29053.2	26226.6	47904.8	50777.6	77691.7	71949.9	43189.2	37929.2	22256.6	30283.7	82254	80546.2	61129	55535.2	37307.9	39473.4	32199	31663.9	34383.5	32513.1	37257.9	37887.4	38284.4	35054.1	65125.2	59486.8	25164.2	23487.6	28268.4	30238.6	37273.3	32972.5	33369.7	32871.3	60505.9	60283.1	57941.8	58669.2	34867.1
CPD-8074	1	311611	219663	283569	342452	285961	314975	243210	156095	160686	160179	99549.9	224803	332273	197515	198842	380358	227649	181015	173585	205309	240730	163571	153900	344735	329463	310247	313522	216618	172985	291526	283173	173946	170058	210331	188547	275590	291439	203888	199828	231425	259883	1	1	300920	1	1	426401	265674
CPD-9728	150210	178485	77963.7	86454.8	93180.7	38507	112999	109372	40873.4	19351	26856.7	26720.5	28287.9	25219.4	28733.3	27866.9	47890.9	59886.5	95104.8	73156.4	19382.1	18345.9	29292.8	45593.8	81345.8	71115	101700	66788.6	62911.6	53691.5	17384.6	76335.3	16747.8	24283.8	59216.6	26715.1	18977.5	30639	105669	83096.2	112652	43784.5	16444.5	23709.6	59475.7	39049.8	22282.6	67050.8	93972.2
PALMITALDEHYDE	61588	1	1	1	48622.6	1	19810.5	26249.1	1	10891.3	17972.4	17024.7	10691.5	1	1	1	1	28290.2	18687.5	19683	42477.4	41444	49826.8	42886.1	24936.3	18996.3	1	1	1	1	1	1	11538.1	25200.4	17817.1	17189.8	17501.1	25158.1	1	38878.8	57736.1	49251.2	28096.1	27302.5	1	11575.7	1	1	11071.1
PELARGONIDIN-CMPD	70992.5	1	53950.6	372134	180279	452242	166474	138890	145268	108249	124010	101621	130650	328226	177840	143855	354404	131748	428391	96129.1	380249	131046	130410	92043.5	10548.3	127979	225826	114897	115984	112273	108904	388188	283626	250708	452887	479219	101847	126637	1	101500	189669	404421	308591	302016	226679	202267	270764	1	11083.4
CPD-8047	459196	466204	16090.5	154347	215916	215813	67320	62697.9	51247	57137.6	1	474521	222036	222439	368559	54759.8	51043	84114.9	40734.2	383990	273237	288770	10665.9	175309	51800.6	708133	48324.4	48188.2	271198	273588	1	158063	74152.3	70493.7	1	240135	41357.6	679605	87572.6	149090	23471.8	11042.9	51772.4	48092.9	22437.3	17800	233470	227150	1
CPD-12371	117554	120031	64766.6	86934.9	74474.1	49214.7	114797	95329.4	73634.4	36207.5	17033.2	12094.1	46003.8	13985.6	44032.3	19896.6	58429.5	54109.7	88957.2	76258.6	17172.9	1	44569.1	64328.4	73181.4	72691.5	84749.8	61829.7	53911.5	24788.3	1	74835	17949	43246.8	74641.4	50709.7	13817.5	45660.7	100064	81050.4	101171	64007.5	1	1	83333.6	53544.8	45408.7	89932.1	95392.2
CPDQT-296	351265	341963	259210	292588	278739	255759	300045	262889	206498	271061	280303	251869	209790	6107.66	178246	1	278180	259423	250138	264160	252519	276771	262362	262225	232708	244846	257765	265233	188022	184758	228334	228389	227100	155107	243287	234564	219636	273051	268900	262031	302785	306452	306736	295545	1	1	285666	259663	1
CPD-12392	10624.1	1	55835	54821.9	27089.7	27426.9	19711.5	19021.1	19587.2	13745.3	77219.5	80344.9	1	1	1	1	19820.8	21406.8	42992.8	50697.3	1	1	11200.1	1	31183.3	32242.1	19235	19289	1	1	37873.3	34374.9	40317.2	35932.8	1	1	62743.6	57661.4	67650.7	76468.2	1	1	11442	11390.9	1	1	10997.7	1	10796.7
CPD-9748	186602	197311	222642	1	138537	198908	90978.1	44735.3	172893	175023	109859	53772.6	117519	122508	55451.7	1	167992	165579	172424	179168	58403.3	68819.4	122270	106342	148791	149280	107093	80882.7	107948	125460	74932.5	82318.1	202857	211081	133260	148640	261786	232550	392267	247131	224500	1	1	1	1	51683.8	51850.1	100004	135235
CPD-3001	10174.2	27552.6	50618.5	48329.4	67659.6	82115.7	53987.4	62160.3	39590.8	1	107718	111435	86445.6	92323.8	85833.8	88066.9	10722.5	1	70503.3	67978.2	27756.5	11523.4	107569	119568	28659.7	16229.6	11548.6	16428.1	110067	106178	91764.6	89094.2	53753	59382.8	41663.3	40238.6	22966.3	1	10717.9	16907.3	35595.6	46207.2	1	1	38658.2	29145.9	80017.4	85989.5	50878.1
CPD-13914	47480.2	53173.2	90146.3	93467.9	139465	136659	306437	314473	93419.2	110542	262676	327592	254018	247992	246462	251176	134910	115305	245181	224208	298946	308314	470041	470353	229571	218331	245191	265859	369664	379661	377354	428394	97900.8	131879	180017	182142	248501	217887	261678	259057	159962	182396	53118.4	53672.1	613955	615728	402318	421888	563740
CPD-8736	317211	339085	402554	417097	1	1	151189	152082	1	1	1	115436	135621	123512	394040	428900	336126	337150	1	1	1	1	1	1	353132	350422	1	1	117425	1	1	1	142601	1	1	1	232778	247835	427338	1	426341	539691	1	1	1	1	307736	297433	127568
IMP	52527.3	52749.2	30288.3	31005.7	19955.1	17994.2	74214.2	95981.9	87755.6	6610.72	28807.3	11048.9	41874.2	28667	41905.9	64537.6	85430.7	78008.6	28231.5	29638.5	129364	121270	61700	5833.24	38159.4	42050.5	36769.4	24472.4	45338.8	28229.2	31068.3	5968.58	30717.3	78966.6	114501	142652	49934.9	47915.3	10546.8	1	12331.8	17152.2	52797	1	88356.4	108638	39397	129768	1
DAPHNIN	17654.5	119682	1	167979	90906	101388	1	146112	154898	162632	133141	161943	144108	150823	146815	139667	107995	106976	1	1	1	80916.9	114059	102849	166096	171521	125958	124072	101994	158057	132045	123865	1	1	73433.4	69314	166938	164875	160289	168184	1	1	155187	1	171362	173545	163850	158728	201251
CPDQT-425	19562	31381.3	18612.2	23329.2	1	17452.8	19520.3	27559.7	17267.3	24380.6	24985.4	1	17158.4	1	1	1	1	1	1	11895.3	36797.9	40139.2	1	1	11078.4	1	1	1	1	1	1	1	16891	17599.8	1	1	11151.8	1	1	11141.1	33353.9	32212.6	35265.8	29049.4	28189.6	38458.6	1	1	16683.4
CPD-6362	943311	1.06552e+06	1.9747e+06	50679	406409	301820	834571	955696	1.58102e+06	1.23527e+06	548164	845787	434888	466980	338742	474443	940369	845097	15417	835280	459430	470514	645638	509519	563833	618366	626238	431238	152817	162843	100098	360752	135128	813576	371238	403930	980235	922279	1.11374e+06	1246824	283865	826571	1.09288e+06	1.09015e+06	67588	80129.8	1	1	1
4-P-PANTOTHENATE	72984	68770.7	27436.4	70412.4	18674.3	18512.8	17674.9	11468.8	16887.1	26518.8	28054.6	21943.4	147465	117424	61118.8	46317.7	42027.1	53168.3	33241.9	19693.7	57835.2	69353.8	100233	36749.8	12799.8	11392.5	108715	117282	19779.1	106406	78513.8	86457.9	57354.1	43428	68094.6	67828.8	34421.8	39305.7	30469.3	32684	40705	47037.4	47932.7	40811.6	343187	339134	150774	144078	63322.4
CPD-8848	54362.6	67462.5	59882	68331.9	55168.4	47938.9	48549	49604.8	46521.2	46044.7	40784.9	46317.6	40435.4	44414.4	52978.2	44224.7	46773.3	48691	53428.7	41151.6	43762.2	48008.3	47506.7	47401.5	40753	40950.2	41988.3	45762.9	38962.4	39951.3	36959.5	46826	41379.6	40085.4	42317.1	40441.8	53438.2	58623.2	58981.7	53159.4	66539.7	62771.2	64284.5	71589.6	67069.7	71301	72197.1	70723.7	62930.2
MANNITOL	350039	356946	109399	108594	155705	151171	88787.5	88585.2	73584.1	45172.5	111422	105593	78775.8	73116.8	77985.1	70885.7	86979.1	85699.7	162634	170726	194114	107625	23818.5	139314	117805	124105	86738.4	90065.1	67358.9	62925.7	54075.8	51023.9	108464	101051	231420	237361	28071.4	158510	240060	241769	208190	215534	183674	78010.4	64608.4	67483.2	70254.8	77295.6	75611.2
CPD-15122	138881	150900	106423	103515	155508	172397	127123	131845	113887	117850	393848	426610	127836	118608	110665	148669	109214	100845	147232	185469	79788.1	72509	256373	183484	136656	133628	112070	104745	220649	169587	110421	108312	89677.2	96551.7	108725	121313	136744	142041	226861	242704	122971	128310	47892	1	10937.1	255426	105201	91779.1	242560
CPD-14988	77392.9	75436.1	22430.6	26379.3	72882.6	66663.2	56323.4	46842.4	1	1	18280.3	22486.7	320242	545212	16658.9	16079.7	15781.4	1	1	1	260690	206568	710695	570365	32192.8	33633.6	113052	107392	168322	49079.6	374696	422153	19548.1	16710.7	68866	190774	39244.7	40287.6	31633.6	32068.8	40750.4	21978.8	50804.4	49219	1.03055e+06	1.02917e+06	703258	518889	5652.87
CPD-13510	35992.4	40229.4	23488.7	10984.3	48667.4	50745	42949	40542.3	20553.5	16068.2	1	1	1	1	1	1	11852.3	16559	15944.2	11200.3	16531.3	28745.5	27546.8	1	1	1	1	1	1	1	1	1	1	1	21450.1	26547.3	10902	11706.7	16367	11011.4	10681.4	35947.6	10708.3	17224.5	1	1	10950.7	1	1
CPD-7137	24547.8	24819.2	24186.7	26379.3	1	1	17019.8	16870.1	1	17306	18280.3	22486.7	10367	15166.4	11492.8	26106.7	19750	18061.7	19875.1	1	18810.5	10869.8	29974	29519.3	32192.8	33633.6	49946.8	55112	27227.4	22053.3	10890.5	18660.8	19548.1	16710.7	19085.2	19174.3	39244.7	40287.6	31633.6	32068.8	18740.7	22599.3	17364.3	11352.8	68565.2	75087.5	24837.1	16108.5	47246.7
PRENAL	1.22681e+06	1166342	1	1	359178	1	944557	780595	529481	781754	418651	407045	597577	508928	482206	482806	1	1	1	1	521264	584432	1.19982e+06	720007	1	1	743837	750575	858852	844187	626197	751708	1	1	1.02546e+06	1.03653e+06	555419	691762	587327	494562	625252	628210	1	1	741195	723522	747623	689170	872792
PHYTOL	120101	124744	36659.8	38722.7	119722	97292.7	48656.4	46002.5	37188.6	36485.8	1	1	56442.4	35738.5	24261.6	11447.5	80332	73676.4	53424.3	54141.8	167409	152067	55942.6	52126.8	21918.1	28607.4	24325.8	24349.9	35316.9	34422.2	16952.4	25522.5	60445.5	77332.1	146130	139800	30095.2	36557.2	58442.6	53108.2	136010	143707	179994	178651	27912.6	29700.8	53217.9	43104.7	1
3-KETOLACTOSE	10544.4	18037.4	1	1	76188.6	89269.9	50949.5	50253.5	1	1	1	1	1	1	89480.6	96975.4	1	1	78437	76825.9	41865.2	32863.7	33059.1	1	1	11091.2	27913.2	1	108707	108494	113677	89268.1	1	1	1	1	1	1	1	46352.5	42849.8	1	1	10629.7	148110	157214	128577	132172	1
SEROTONIN	39925.6	37683.9	46548.4	39973.2	36325	32957.6	21414.9	21343.4	72207.2	63744	37358.8	32802.8	1	1	1	1	26533.8	21990.9	29677.3	30616.2	16000.4	11477.1	37946.4	37791.7	17727.2	12375.2	33159.3	32255.2	33868.8	32457.5	20725	27449.3	1	25543.9	39420.9	41612.3	11918.7	12457.6	33768.7	31244	38998.4	1	14575.8	19129.3	1	1	34425.7	32856.8	59642.3
CPD-5541	593556	609971	518380	545902	697818	698122	611879	568893	449049	509257	413834	449040	562632	558575	335729	303972	539982	510305	678363	658288	484861	495661	596305	479059	512711	508094	565974	592518	422065	653667	461784	638198	478929	484198	589795	622286	544710	532645	567936	530994	633693	596637	492334	464879	694349	753076	629615	633822	658057
EDTA	320438	321518	1.26714e+06	1.23744e+06	1.54675e+06	1.52026e+06	518008	509463	423422	478761	441363	455833	1.51394e+06	1.55203e+06	521689	530734	321757	345499	649380	652314	1.52197e+06	1.53501e+06	523313	429199	125899	135968	694867	705707	2.25391e+06	2312442	1.6648e+06	1.60995e+06	332777	320969	699580	713113	385920	385276	309935	301720	563737	545749	350177	343693	4.64999e+06	4609729	1.42356e+06	1.40905e+06	784776
CPD-9459	1.94845e+06	2.26895e+06	1.42665e+06	1198940	1.62251e+06	709058	1.44137e+06	1.25505e+06	992374	496936	657938	655654	316055	474550	960762	448858	1.20899e+06	1.24144e+06	1.13546e+06	1.1895e+06	502827	622336	442651	992102	1.19839e+06	1.09901e+06	1.294e+06	1.10005e+06	580839	932784	551206	1.10154e+06	482268	575587	1.25856e+06	573975	745374	679248	1.47885e+06	1.35221e+06	1.48618e+06	970778	682474	687445	1219170	636388	606160	1248813	1.36009e+06
CPD-19428	164676	1	23060	17772.5	139016	12355.3	33565.2	10889.5	11507.4	11741.8	51209.3	48094.5	31602.8	31029.4	124607	129045	119116	120180	25586	26219.1	161305	160724	142034	129125	39585.5	37778.3	1	1	37502.8	43177.5	1	1	11123.3	11613.7	52242.3	63849.5	51013.3	48359	41806.8	55797.2	10180.4	183435	18321.2	24408.1	34311.3	38945.6	19703.6	19988.8	40037.4
CPD-6161	632559	64048.9	355691	331119	64591	613843	560102	600257	713160	748129	557374	606405	894372	910332	569901	614940	517507	478789	623199	718348	823574	839553	1.14149e+06	1.02935e+06	559853	619188	435045	413996	493113	470553	25406.6	34441.7	577288	596952	954822	799729	485576	365831	462189	1	48646.4	53348.1	1	1	1	1	1	1	388968
CPD-14453	79892.9	97050.1	79595.7	77199.2	101093	108245	88186.1	103859	101114	115091	110744	133039	151645	157786	92691.1	110572	80419.8	77696.9	97500	111832	84010.1	85284.7	105848	102840	111880	108473	82636.1	83802.4	107100	100881	82903.3	78300.5	84171.1	87322.7	82657.9	75205.7	113467	98970.3	101838	121484	112424	122192	91479.2	93463	102488	112533	104232	100083	99690.2
CPD-9847	2522927	2.53236e+06	5223745	4.70216e+06	3433251	3341825	3.64835e+06	3.6603e+06	4.31444e+06	4.06954e+06	3296998	3.20923e+06	3285197	3.58283e+06	4.04107e+06	3846284	2.13711e+06	2.18145e+06	4483600	4.58159e+06	3.04334e+06	2.75335e+06	3.39169e+06	3.16219e+06	2.98908e+06	2.98458e+06	3.3745e+06	3512639	5.18453e+06	5.12511e+06	3724834	3.40985e+06	4.56279e+06	4.90188e+06	2.62304e+06	2.65563e+06	2.92176e+06	2.84284e+06	3.56039e+06	3797430	3.53166e+06	3.3151e+06	3397064	3470009	4.244e+06	4.32288e+06	3790139	4.38101e+06	4.0529e+06
CPD-15818	1	16693.6	86203.7	86048	1	1	1	11034.9	38230.2	30203.2	25108.6	11934.7	1	11992.9	19628.9	19104.5	1	1	1	1	1	1	1	1	21394.6	25894.1	1	1	17812.1	11972.7	11495.3	1	11946.1	12219.6	1	1	38432.3	24927.2	35423.3	42000.9	11092.1	1	15849.8	16243.8	17743.6	17931.3	22658.4	24387.8	17791
CPD-13001	20323.5	20332.6	92859.9	162070	1	1	53242.6	46242.7	54058.6	63363.5	181644	122337	64411	57008.1	46226.1	146264	47510.2	45582.7	60450.4	50510.5	11069.3	11614.6	45003	45051.6	106405	95270.1	64808.9	72662.9	1	70494.9	33347.1	46702.1	29017.6	25190	1	1	66440.3	97076.2	1	1	1	20494.6	19423.5	19842.2	93892.1	111542	1	1	117235
CPD-17604	418196	417072	276535	1	461493	459659	804057	770555	394328	415315	371855	416783	486525	482971	534728	439932	319000	318991	558551	543319	1.00826e+06	1.07332e+06	660794	515599	1.31053e+06	1.29422e+06	468146	457299	868937	891696	1.34312e+06	1.39673e+06	298119	280020	2.43353e+06	2398767	831330	822117	69764.2	76920.7	434807	480506	372955	369390	1.07948e+06	1.04313e+06	1	1	531390
CPD0-1244	499907	468694	1.07998e+06	1.17112e+06	293651	292771	99017.8	103056	126762	130325	426256	443812	99068.6	88530.6	420923	1	202568	204111	339281	361101	1	1	1	242498	1	1	130713	1	314141	300666	125764	114246	477787	434731	285660	289762	207191	238538	82831.1	1304812	150056	150639	124647	123137	310299	301642	110357	124979	121955
S-LACTOYL-GLUTATHIONE	1	15691.2	1	1	1	1	1	17348.3	17986.7	1	10804.8	1	13068.6	14782.8	33406.8	85332.1	1	1	1	1	23640.2	21543.4	16288.3	20770.4	1	1	1	1	11295.7	1	1	1	1	1	1	1	1	1	1	1	1	1	1	1	23428.3	27948.9	1	1	1
CPD-369	350039	356946	109399	108594	155705	151171	88787.5	88585.2	73584.1	45172.5	111422	105593	78775.8	73116.8	77985.1	70885.7	86979.1	85699.7	162634	170726	194114	107625	23818.5	139314	117805	124105	86738.4	90065.1	67358.9	62925.7	54075.8	51023.9	108464	101051	231420	237361	28071.4	158510	240060	241769	208190	215534	183674	78010.4	64608.4	67483.2	70254.8	77295.6	75611.2
CPD-9424	58261.7	65884.9	48029.4	1	34153.7	30515.8	35877.1	36640	35745.1	1	1	1	1	1	11055.3	1	42979.4	33313.6	27258.5	46947	18023.4	11224.9	1	1	37914.9	31167	1	10805.9	1	1	1	1	30862.2	1	1	43340	1	42929.2	64419.7	64429.8	75506.1	71818.1	57247.1	1	21335.4	1	1	1	40967.7
CPD-13661	1	1	146651	1	84098.9	20643.6	256107	272217	111016	1	16909.5	1	125334	97912.8	118688	159756	217877	196875	129143	123583	265030	257330	115929	76160.5	109936	1	278369	188164	169037	173868	225330	192198	1	1	222960	291264	126464	1	1	1	1	339176	1	1	1	238548	212081	254562	1
CPD-14947	187831	81522.9	122025	117502	122595	119324	116766	95981.9	100427	100140	54639.8	56162.6	79561.1	62817.9	79020.7	31020.2	106750	119309	70366.5	75068.5	184828	162306	86563.4	27144.9	84445.4	69566.1	100378	24090.8	52488.7	7930.38	31068.3	24691.8	47576.4	100071	154331	135965	70665.9	74137.4	18726.2	19389.3	258236	246453	441855	450143	153691	157480	90134.5	92951.2	30382.5
ISATIN	212561	228001	78113.9	62986.4	498101	403417	166641	145319	163287	1	104835	1	90543.2	117005	37399.7	37947.8	84988.5	95475.1	158850	207303	97845	103122	114068	68432.5	49989.5	34809.9	94746.2	91932.2	142035	143297	53634.9	49008.3	52849.2	48166.4	274859	284796	117844	153792	104639	89789.2	216140	181123	163572	166159	1	1	190391	163854	97132.6
CPD-463	307473	381554	493063	613481	1	1	463802	379059	103971	94288.9	357398	445912	1	1	1	534378	452865	380102	523326	458130	560110	478200	1	1	614434	449194	1	1	831478	834760	1	1	532165	531029	364001	383000	448448	428479	1	1	477913	385099	719605	729011	863596	897773	919066	978890	756602
3-KETOBUTYRATE	1	199508	78347.5	62110.9	1	1	1	108021	56885.2	75362.1	1	1	91368.1	3316.09	1	132421	1	66679.3	1	28024.9	1	30110	1	1	123112	37549.6	40714.4	1	5838.83	1	1	1	36025.3	94817.1	138650	36432.9	1	1	1	70382.9	1	1	66102.5	1	1	4361.08	1	1	11731.1
ARABINOSE-5P	92584.9	118014	192841	196849	12675.8	206478	247805	276196	254771	127360	69029.4	71678.3	289825	290956	188331	187956	230233	217571	224645	191743	202696	176222	77227.2	182793	162016	154840	176590	183974	111656	117641	182024	161723	159848	193694	231506	227262	191943	101394	85663.6	147196	223373	228590	103076	90284.4	130017	148363	143591	224017	96002.6
CPD-6974	555656	639848	248013	228006	166248	174722	290954	291304	251104	260584	121357	124361	66738.9	70375.8	177406	177044	265797	272375	225487	239399	215686	214051	302883	283104	199904	191582	169284	170343	99252.7	103519	130962	114195	200874	193199	362770	368442	211542	279513	314065	328430	330398	347757	245015	247127	1	1	105559	109230	181960
CPDQT-300	1	1	61864.9	72133.4	85423.7	90079.6	83018.9	79283.6	70706.5	66699.9	588074	610511	24633.5	17556.6	223946	247725	67376.9	67011.2	77654.2	129054	1	1	22171.1	1	170721	168662	134414	121514	323936	223060	240082	206523	1	10636.7	1	1	197910	196270	200155	221671	35622.1	29884.4	1	1	269461	540141	179973	153072	812525
CPD-498	35856	29739.8	34048.8	1	48393.8	56543.6	1	37603.3	1	1	74601.9	70085.1	56592.6	76100.2	59979.1	49479.8	21839.5	23195.1	24142.9	37308.4	37616.3	15907	10570.3	1	36213.3	36086	85494.3	85352.9	129185	1	58683.2	51126.3	58818.1	59158	10384.9	1	46912.9	58003.5	68221.5	64041.7	59121	33874.2	21148.9	21348.4	98664.8	96085.7	107145	93809.3	106384
PENTAHYDROXYCYCLOHEXANONE	34229.4	40287.9	13111.1	17303.1	53482	63595.4	23764.4	35732.9	30534.6	17610.1	30040.4	11722.7	67484.5	73757.8	28606.7	18194.3	17219.2	13245.8	30761.5	32829.3	34994.1	27469.5	105134	94559.3	16688.3	16445	52021.1	46247.8	1	1	1	40677.8	18050.4	19586.8	86007.8	82863.6	23878.3	17744	18203.9	23686.5	179295	148584	35547.7	42281.4	59120.2	133133	109622	119128	32042.1
LEU	16066020	17188942	30514536	29986120	9855089	9847096	18799780	18498376	33017758	21107004	15094213	21700198	5423868	5.43539e+06	8966927	8618877	19862844	13490307	19239014	27232188	12297266	8209306	18273196	12732293	12170222	12078164	8465960	8777609	8887511	8943654	10981796	8122957	22588296	22985678	15139060	15209259	25818648	15095208	1	36472008	16150899	17406254	20402636	20745066	3669649	4.13606e+06	7.73132e+06	8518103	14402806
CPD-8756	317211	339085	402554	417097	1	1	151189	152082	1	1	1	115436	135621	123512	394040	428900	336126	337150	1	1	1	1	1	1	353132	350422	1	1	117425	1	1	1	142601	1	1	1	232778	247835	427338	1	426341	539691	1	1	1	1	307736	297433	127568
MELIBIOSE	1.58623e+06	1.63574e+06	2.50682e+06	2.48115e+06	3.76412e+06	2.77395e+06	3.63742e+06	3.92832e+06	3.40848e+06	2.19436e+06	3089427	4.189e+06	1.16604e+06	1.10043e+06	2.03585e+06	6.32265e+06	4462302	4424431	2.78803e+06	7.94861e+06	2.07061e+06	2.04718e+06	1	1403857	7315465	7.31423e+06	2.61993e+06	2.55356e+06	6111763	7.74072e+06	6.01693e+06	2.62952e+06	1.62471e+06	3.4469e+06	818094	843510	8.25963e+06	2.54538e+06	5.12035e+06	7.30142e+06	2.8724e+06	2.47943e+06	2.0881e+06	2.26553e+06	2052778	1.87603e+06	6.16018e+06	6.34762e+06	8.2281e+06
CPD-9056	257416	306418	71656.3	34158.9	227411	224997	224246	91783.1	151594	101863	61237.7	38448.3	276492	283097	102988	125145	118528	115508	139623	151111	391986	170027	154160	138992	89212.9	59327	82157.2	91439	87035.9	79605.6	1	94614.7	176770	8806.81	214977	19675.2	116642	101935	32853	10560.5	265894	269463	225550	236660	257529	286018	156003	172504	56187.3
SALUTARIDINOL	84810.2	85819	1	1	90161.9	86153.4	57244.3	56674.4	1	1	1	1	62332.4	67686.1	26404.2	1	1	26347.9	65096.2	46626.6	76277.2	58618.3	26227.9	20288.2	1	1	32141.6	18758.1	61886.9	70520.7	18946.9	18116.8	18969.8	1	70246.9	85859	1	1	1	1	65381.3	46627.4	25544.7	19512.5	33448.6	28260.6	43257.8	35924.6	1
CPD-10216	748359	339862	402672	413328	618018	589772	491874	1.08264e+06	220738	233467	209634	1	517124	480148	590517	200726	207267	221648	345138	324134	1.47738e+06	942467	313244	302252	608547	522884	246731	237782	629562	680878	1.69339e+06	1.17718e+06	466654	485386	1.15533e+06	1.24005e+06	632436	335051	1	126633	1240160	927180	502888	493917	873640	805404	684810	741019	1
CPD-9320	113268	118502	1	1	102065	99714.4	108658	252182	127918	175592	223472	197686	66368.3	142007	1	226626	1	1	102672	108391	1	111152	204452	113839	184633	91046.9	118093	124511	106741	385171	133836	137892	59241.8	63607.5	141784	148318	162258	185842	135798	222137	196003	196535	264752	264640	344335	360352	197502	205633	330666
CPD-12224	17418.7	16827.2	178113	246140	11077.1	1	78633.2	87249.8	109666	23064.3	141308	103806	23812.9	103737	134209	127033	113863	117751	120334	101920	74391.4	77934.5	28134.1	17699.1	30313.4	27645.3	114028	113815	126836	10879.8	63262.1	80545.9	21715.8	16251.7	24949.6	24161.5	25129.1	28598.1	217981	24087.5	11568.2	149535	110300	1	1	1	16407.4	120113	98947.7
CPD0-2367	137433	123405	98975.5	116889	107486	107449	139754	120733	91423.9	98643.7	122009	115441	67009.5	62822.3	63901.8	89242	106753	101699	100655	97494.5	80270.1	1	63907.6	64102	98951.9	114933	80360.4	78454.9	51042.5	40411.4	55742.2	52733.7	85303.2	37947.9	66427.4	71080.3	93120.2	91616.3	98451.6	95148.6	89336.7	98152	1	1	56501.9	57297.7	79516.9	73311.4	94584.9
CPDQT-416	307473	381554	493063	613481	1	1	1	379059	103971	94288.9	1	445912	1	1	1	534378	452865	380102	523326	458130	1	1	1	1	614434	606550	1	1	831478	834760	1	1	532165	531029	364001	383000	448448	428479	367333	327492	1	385099	719605	10186.8	1	1	1	978890	1
CPD-17667	1	405507	1	1	564996	585829	368709	373778	1	1	142088	202346	235165	244322	230091	210168	311886	1	308149	336083	299714	257484	206194	173687	140660	168139	325975	308470	245511	232949	300764	310005	1	1	258549	261670	397966	363368	1	246777	652699	621102	448469	457999	222795	230877	440253	425324	304987
CPD-14846	433073	37359.1	26104.3	26101.6	33883.2	33068.8	44354.2	45706.9	423048	475119	50559.7	43994.1	19768.7	18780.6	34823.1	24743.7	29184.5	810489	23270.9	16380.7	966804	883291	468871	1	58141.8	57893.2	16604.1	291596	1	1	10316	665022	723896	22974.9	47843.5	53187.5	16485.3	18075.2	378865	384144	23440.2	937143	50492.9	612832	455362	454814	10580.7	18660.4	289964
CPD-9525	10441.3	1	1	15983.9	17926.8	17414.2	10496.2	10574.8	1	1	31848.3	11054.6	1	1	1	1	10549.7	10787.9	11231.5	10621.4	10600	17187.4	1	1	17936.7	17595.3	10708.9	1	1	1	1	1	1	17246.6	10370.2	1	10628.3	18027.8	22795.9	22683.2	22390	22555	39948	38055.4	1	1	1	1	17114.5
CPD-14042	583155	609004	684954	661645	757664	945247	763467	741231	961548	1.00579e+06	1.0574e+06	1.11299e+06	887412	1.02293e+06	940530	1.04736e+06	751737	635423	793215	942532	620999	614697	600190	472330	866830	889673	826433	840630	1.18069e+06	1.06322e+06	716024	728598	625036	649389	575329	542592	926072	833642	1.02862e+06	958332	842452	842437	621041	617599	991806	1.14332e+06	846747	870816	1.28316e+06
CPDQT-405	409022	77707.9	286635	285746	356227	317630	46817.2	93606.3	57608.6	1	97018.6	1	254761	232466	182937	224446	33675.6	273611	343648	322977	576955	556546	287583	305107	256334	262872	1	175105	1	1	224980	213294	294461	366929	107648	713279	225502	1	1	1	526189	97328.9	581017	561095	1	1	71200.4	1	1
CPDQT-404	1.01344e+06	1.0207e+06	1.40033e+06	1.54316e+06	1.00314e+06	985107	1.46138e+06	1.43477e+06	1.41172e+06	1437783	1.49148e+06	1.51145e+06	1.28392e+06	1.43668e+06	1.71261e+06	1.51247e+06	1.35847e+06	1.33896e+06	1.25803e+06	1.24556e+06	1030477	1.04771e+06	1.18736e+06	1.28027e+06	1.56916e+06	1.61494e+06	1.23406e+06	1.22283e+06	1525091	1.26935e+06	1.05062e+06	1.1111e+06	1.95354e+06	1.65722e+06	842948	853421	1.53392e+06	1.57633e+06	1.72537e+06	1.43642e+06	1.01803e+06	1.05378e+06	1.14653e+06	1.1676e+06	1	1	1.21774e+06	1.18129e+06	1.54275e+06
CPD-14935	72603.6	56712.9	112666	101041	1	1	58024.7	51059.1	91184.7	88689.3	1	1	48180.3	49738.7	1	1	102867	113461	92040.8	85519.4	97193.9	86480.2	1	1	1	1	10890.7	33347.6	1	1	40400.4	16081.6	156538	156732	1	1	1	1	1	1	77487.1	80585.5	184192	182608	64196.9	11376.1	1	1	1
CPD-8091	93137.7	103463	166451	208256	53890.7	36643.5	133961	135713	54596.3	60157.7	50519.7	31952	98753.7	54612.2	16108.8	136609	54983.3	63585.3	17177.3	112636	1	16546.7	50158.1	46622.7	120106	110665	192486	190730	265858	268041	257887	251251	58480.3	59783.6	1	1	132342	155491	159954	147799	90142.8	115984	1	1	261314	259858	233090	201935	269838
CPD-16763	10174.2	27552.6	50618.5	48329.4	67659.6	82115.7	53987.4	62160.3	39590.8	1	107718	111435	86445.6	92323.8	85833.8	88066.9	10722.5	1	70503.3	67978.2	27756.5	11523.4	107569	119568	28659.7	16229.6	11548.6	16428.1	110067	106178	91764.6	89094.2	53753	59382.8	41663.3	40238.6	22966.3	1	10717.9	16907.3	35595.6	46207.2	1	1	38658.2	29145.9	80017.4	85989.5	50878.1
20A-20B-DIHYDROXY-CHOLESTEROL	1	1	47752.6	57932.7	1	19661.5	1	29920.9	40044.7	41049.9	24433.7	29303.6	34758.2	34805	35129.3	34376.7	46365	44681.8	29989.5	30631.2	47895.2	42746.4	54803.5	61935.2	37666.7	45577.5	27222	21760.5	28213	21329.5	33274.9	32207.9	39991.5	29377.2	1	1	39799.6	46020.1	42083.2	44072.2	43517.4	42506.8	1	1	42474.4	44752.5	1	1	20930.9
CPD-7727	287277	266909	358580	408160	107542	98486.8	169941	158556	119642	135940	204948	206288	94812.1	89073.6	126226	174848	309209	294684	355243	313807	100218	119460	72881	81180.2	640481	666574	86193.1	88171.5	59622	60316.5	45793.5	50370.6	530742	482521	137072	141476	275593	276152	443084	427623	244106	269377	378036	362835	67635.4	73707.2	63642.8	51029.1	108249
CPD-14396	19627.5	26014.2	59578.8	61077.7	1	33097	43127.9	43859.1	42899.9	42463.3	56259.8	59506.6	65700.9	66624.2	68269.3	72032.6	49804.2	54076.3	51282.1	49625.7	47215	45545.5	48089.1	45124.2	88582.8	90121.6	68539.6	70514.9	112879	118136	35599.7	33595.2	178467	168883	39012.5	38188.8	63611.2	57394.4	69750.2	69709.1	35840.3	31420.9	49922.3	52222.9	64828.2	66084.2	39240.6	47651.2	53381.8
CPD-8927	142978	153792	277112	256606	224725	252098	191411	225000	296677	287598	358426	406226	218768	234802	260265	318082	192451	194403	262498	315803	86857.2	88534.2	1	1	312440	329311	325476	330139	492887	426063	293945	301534	196601	208528	98547	95136.8	411523	385225	431385	474917	295903	306157	184865	191624	461940	566514	363765	328219	595290
MANNITOL-1P	36913	33629.3	52949.4	44172.1	58391.5	60308.8	27049.8	34988.1	54555.5	49287	113317	78014.5	30669.2	25098.4	79614.9	62249.5	45106.5	45207.5	30629.1	32159.8	64054.4	46098.6	69943.1	71987.4	56824.6	59085.1	22276.7	23236.3	127418	118713	114255	68829.6	11212.4	16603	83853.7	87412.2	78045.3	10887.1	24019.3	30089.5	71198.1	206775	92000	92905.7	65650.4	58168.5	191210	225400	145039
CPD-8167	2091654	2.16301e+06	1.80036e+06	2.30105e+06	1.76261e+06	1.44122e+06	1.29245e+06	1.26385e+06	969104	973485	1.01965e+06	564693	1074645	1.5473e+06	1.00792e+06	889855	1.34017e+06	1.35367e+06	1.1238e+06	1.08087e+06	1.76888e+06	1.36251e+06	1.31334e+06	1.34956e+06	1.42862e+06	1.42199e+06	1.51039e+06	1.52583e+06	1.13081e+06	826542	1.38349e+06	1	1.28667e+06	1.64697e+06	1.29556e+06	1.17543e+06	1.12815e+06	1.22553e+06	1.52069e+06	1.15945e+06	2.04091e+06	2.00636e+06	2.71422e+06	3.05403e+06	1622523	1.92808e+06	1.60659e+06	1.8367e+06	1.11809e+06
CPD-14646	117554	120031	64766.6	86934.9	74474.1	49214.7	114797	95329.4	73634.4	36207.5	17033.2	12094.1	46003.8	13985.6	44032.3	19896.6	58429.5	54109.7	88957.2	76258.6	17172.9	1	44569.1	64328.4	73181.4	72691.5	84749.8	61829.7	53911.5	24788.3	1	74835	17949	43246.8	74641.4	50709.7	13817.5	45660.7	100064	81050.4	101171	64007.5	1	1	83333.6	53544.8	45408.7	89932.1	95392.2
OXALACETIC_ACID	207803	61655.7	107184	15667	95185.5	308203	313737	182743	39133.6	111677	228628	256780	199521	192278	544386	266086	271340	299316	222193	198345	188011	167018	486056	264111	329092	337410	327698	183015	377528	381743	411743	354241	129435	133958	33978.9	30250.5	104845	445614	207353	122222	153142	54782	1	1	301358	59766.5	578565	420376	451843
7-HYDROXY-2-OXINDOLE-3-ACETIC-ACID-GLUCO	154408	149306	191854	114511	99170.4	100872	89283.1	91604.1	89522	115561	200631	164561	1	1	99974.1	128168	139482	147631	199937	236626	60789.6	58944.7	1	1	187308	188753	111103	107754	203449	198633	93459.3	73021.8	190218	185697	57177.9	58884.6	98011.6	132104	245564	1	190920	183874	216019	217626	137105	150683	129273	104241	171792
CPD-94	1	1	402661	1	400614	1	400089	409764	428927	385251	502059	566123	1	1	388435	408603	1	1	355763	371825	364319	356482	434560	468119	450350	439536	339447	342680	1	1	214316	325134	411571	416377	211056	345893	510745	467848	540600	586299	197658	1	324478	1	492795	502046	475530	478310	599082
VIGABATRIN	5.77547e+06	6.10352e+06	5607628	5501089	4.2095e+06	4.26484e+06	4765592	4.81167e+06	4481421	4.32956e+06	3.22217e+06	2.9469e+06	2.17315e+06	2.0818e+06	2.40695e+06	1.96567e+06	4182093	4.01906e+06	9609234	10168590	2.29173e+06	2.08106e+06	3.83429e+06	3.20106e+06	3842260	3800874	2.71583e+06	2.75697e+06	8663408	8862228	4.77599e+06	4.46712e+06	5728528	5.7974e+06	3.42656e+06	3.10609e+06	4.66468e+06	4.58093e+06	4.53658e+06	4720199	5.31461e+06	5042843	3.82211e+06	3.86596e+06	1622812	1624065	3.33878e+06	3.62426e+06	2.52054e+06
CPD-238	1.86651e+06	1.77799e+06	812331	773517	795441	860917	761918	657362	646264	882896	745068	710720	353166	353674	580621	432514	754386	759237	837786	735561	1.08472e+06	981900	1.07199e+06	564097	666894	676987	608245	611427	404626	407260	473730	403892	998388	941824	1.01291e+06	1.08307e+06	674873	860196	1.23974e+06	1.06232e+06	1.0536e+06	1.05895e+06	1.27548e+06	1.28174e+06	373461	340806	479146	435931	387391
CPD-11724	107909	114155	48887	56198.3	1	1	56650.1	50618.6	65019.5	72685.2	1	1	30353.5	30748.4	21719.3	17638	79010.4	79806.3	77286.6	62894.8	83674.6	75201.7	22962.2	10809.8	1	1	52353.7	63742.5	1	1	1	31062.9	122132	119618	81675.3	81383	1	1	1	1	99942.3	93348.7	130059	126066	96540	81578.8	10923.3	17171.5	1
CPD-7424	1	2.06392e+06	708317	2250119	769357	963430	740612	712237	605844	1.03245e+06	1.1673e+06	939448	1.69959e+06	1.07645e+06	1.0823e+06	1.16639e+06	860430	872096	1.39962e+06	774754	336825	1	415333	1.63776e+06	1.67838e+06	1	1	1.55956e+06	1.35656e+06	566178	261757	774884	1	1	1	861992	1.6127e+06	785308	1.85177e+06	1.4624e+06	1.34932e+06	1.86734e+06	1.92992e+06	1.95663e+06	2.33285e+06	2174504	1.95865e+06	834102	1.67235e+06
CPD-11281	21340.7	1	1	1	34192.6	38385.2	37103.7	34397.7	19050.5	1	129339	242962	1	1	64073.4	78055	21414.6	31003	27079.4	18623	15833.6	21198.9	81388.6	50157.9	39640.1	39062.4	25127.5	1	55807.4	10667.3	18211.9	33832.1	1	1	22767.2	1	35482.8	34059.7	42874.4	44025.7	24379.2	31069.1	19633.2	1	66285	1	49340.2	41272.8	55558.8
1-AMINO-PROPAN-2-ONE-3-PHOSPHATE	38038.3	44203	21972.5	29250	23980.8	159037	112055	110861	121897	124436	1	1	109264	112193	10655.5	1	105021	80522.3	100797	100500	24880.2	23640.8	1	1	57415.4	58846.5	77462	102107	36666.2	30326.4	1	37695.2	11067.8	10724.8	255047	268890	98172.8	69622.5	44908.9	45906.5	49793.5	38355.4	47199	341524	1	1	1	1	1
CPD-8911	653874	562848	548476	532301	299639	265839	538521	439525	378059	396729	219503	218922	260258	263717	462418	489361	471124	466222	548084	416220	310969	298158	384942	331835	354961	501734	427948	473178	255157	283107	246915	241076	295745	292727	494030	423443	507924	385548	597367	417025	607008	617508	426922	504452	257096	331129	392506	383504	397898
CPD-15044	179014	1	176242	159362	103968	97497.9	1	93470.9	100678	71491.8	61220.3	69579.4	94744.4	99432.8	148467	153433	182695	191412	85323.7	82137.5	132645	129672	69861	94076.9	158018	180683	64378.3	64433.5	58597.9	61765.6	56775	47200.9	206692	209882	133511	132821	1	151921	1	1	1	1	155031	167452	78224.7	1	107115	115430	1
CPD-10413	185536	209139	91007.5	1	1	58631.9	161158	162597	1	85631.3	1	1	103188	1	1	115761	96001.5	88911.8	1	89348.3	129639	1	1	1	1	68584.3	160301	154035	128119	1	1	1	1	1	1	161088	90881.3	1	1	96776.7	1	109832	50117.1	1	262099	247278	140896	130273	132804
CPD-17439	1	11025.6	69761.5	65395.6	21764.1	12716.3	30639.4	18907.5	36575.2	44056.7	116975	109723	1	10952.4	95749.1	98672	41760.8	40721.9	101982	111824	1	1	1	1	55830	46959.1	40481.6	42583.5	44914.9	50280.4	55238.5	36479.4	26222	31167.7	1	1	51234.2	49009.8	86729	90116.4	42183.3	47056.2	10894.7	10486.3	95128.9	100429	41519.2	38697.8	63562.6
4-HYDROXYBENZALDEHYDE	1432960	1.67281e+06	1.7404e+06	2.11052e+06	1.63293e+06	1.07304e+06	2.08853e+06	1.89313e+06	1.31941e+06	1.84035e+06	1.30494e+06	1.32986e+06	1.55376e+06	925237	1452978	1.4583e+06	1	1.80315e+06	1.41878e+06	1.56402e+06	1	1.63779e+06	2.10656e+06	1.37323e+06	1.24029e+06	1.55374e+06	1.24935e+06	1.81861e+06	1.83199e+06	1.78305e+06	1.22245e+06	1	1.23908e+06	1.19296e+06	1910545	1896844	1.09564e+06	1.38125e+06	1.5303e+06	1.6891e+06	2.10833e+06	2201183	1.47821e+06	1.43767e+06	1.12066e+06	1.71261e+06	966096	836188	1.41701e+06
CPD-7088	35427.6	30677.9	19437.6	31872.6	11247	1	18268.7	241580	204414	194171	26371	18381.5	258319	257094	291865	291604	17685.8	275715	16125.9	11277.8	141415	135013	11932.4	222887	11969	11306	195131	198074	271279	267165	250754	245641	18872.4	11881.4	1	1	10599.4	12405.5	39505.7	40104.2	20761.8	20413.6	20514.3	19602.9	216181	207719	323302	323107	251897
CPD-9502	1	1	333022	338601	1	1	302999	310351	331931	322791	1	358498	333520	317153	1	372515	1	238761	279945	273122	220704	1	247975	282727	364190	334212	258404	252451	341199	352859	276127	239035	374949	387665	1	1	1	1	328017	379079	1	1	237608	1	1	1	1	1	1
CPD-12908	1	12565.3	1	11551.5	22749	27066.8	11632.4	12516.2	1	1	18582.4	1	1	16962.9	1	1	1	1	1	1	1	1	29538.3	26957.7	11661.5	17554.6	1	1	18386.4	1	1	1	1	1	1	1	17559.7	24277.1	25152.4	19112.6	1	1	30103.8	1	1	10779.7	1	27415.3	1
CPD-7234	77827.9	96346.9	40524	40741.6	64941.9	66996.7	63486.8	80280.9	72930.6	72847.2	122592	1	43871	40093	66092.7	55043.4	56975.9	53149.3	50825.9	1	113003	113390	163822	179425	55356.5	52787.3	1	34829.5	1	1	27888.7	28607	55961	58506.9	102940	83741.2	1	32390.1	40521.6	47074.1	59948.7	66366.8	55867.7	52967.6	1	1	1	1	1
CPD-15480	34484.1	28250.4	120541	58466.2	31242.9	25374.3	11323.8	10632.5	87292.1	143234	11354.3	54748.5	27887.2	35128.8	112440	40950.4	136432	1	107371	94086.8	121341	47631.2	73843.9	48693.8	142470	116026	25069.9	27443.5	48635.2	17255.3	25011.3	76269.2	171407	32163.5	12420.1	13230.6	78058.9	49288.2	35493	40604.7	10780.1	88134.1	93635.7	112098	77260.9	75137.5	48675.8	38610.9	45558.5
SS-DIMETHYL-BETA-PROPIOTHETIN	202425	215915	115266	111855	136555	132223	83967.1	76793.6	89423.2	82507.6	10752.9	1	74274.2	71393.2	19620.9	12223.1	73247.6	71923	48841.3	51203.8	211276	157171	12627.2	1	38582.9	34393	71955.5	69426.4	46444.1	34914.6	46541.9	35343.4	90270.2	96269.2	212102	219053	47204.8	48923.2	29410.7	35892.7	322968	226263	369082	359516	47937	47879.3	61228	62812.2	12275.3
CPD-14652	380366	384568	191854	284707	240629	100872	330092	91604.1	268042	293086	360360	335960	10737.6	83304.4	99974.1	364607	305707	295147	199937	300781	60789.6	58944.7	249706	241141	187308	188753	111103	107754	203449	198633	93459.3	73021.8	190218	248758	57177.9	270577	98011.6	372957	424188	422408	394630	397821	273935	283288	288802	288471	302903	286830	361652
CPD-19606	324274	419538	218372	216725	343184	385055	297724	249601	142768	207228	310227	272553	184264	181372	133902	114169	203581	228667	329619	304021	209629	234392	329187	189137	180960	169968	248209	251423	219784	285586	251360	255848	211028	165781	317141	344382	207572	300187	361329	252376	70919.7	295622	223563	225627	373731	295465	210747	255683	255789
CPD-3570	1	180203	1	1	1	1	1	272217	1	1	1	1	15617.1	1	1	233119	236728	219915	1	1	1	273489	1	1	1	1	351442	358005	78670.2	1	270276	235702	1	1	279173	291264	1	1	1	1	1	431907	206972	216068	345923	260027	1	1	1
CPD-8131	51505.2	175638	23664.9	91688.8	153949	103828	132398	109630	16447.3	29746.8	150248	105521	59180	15642.8	82217	74883.2	111822	119940	85485.3	93111.3	103440	127032	137482	70963.6	22585.4	127811	91172.4	27901.3	33270.6	116576	71394.9	59497.3	84305.1	78717.8	75941.8	84591.3	84376.5	140988	150868	36695.4	153046	122350	40318.4	125753	115787	107653	108046	102096	135254
CPD-9384	48991.4	54317.9	67112.1	70636.1	1	86003.3	54066.7	51380.7	91982.9	87857.5	121189	112738	79611.1	75338.1	92005.5	106376	47293.9	1	62212.4	1	1	1	83268.1	84793.3	51559	1	58793.9	10428	102111	97835.3	49808.2	61668.3	60594.2	1	1	1	60017.9	59173.5	65695.9	62242.8	30647.5	38235.2	47440.7	34434.8	101754	103200	87979.1	91078.8	85577.4
CPD-14501	1	1	110906	120136	90701.8	86656.9	61754.2	10896.2	76615.3	93201.9	1	1	1	1	1	18570.1	103769	96550.7	93206.2	83083.6	83929.5	76703.6	10738	1	1	57995.7	1	1	1	1	1	1	34659	27165.7	69180.9	73084.9	19401.2	31308.8	1	107216	122997	127999	1	1	1	1	1	1	1
CPD-12575	36198.1	41313.8	13910.9	20249	17459.7	1	35773	21463.8	1	1	1	1	1	1	1	1	1	10935.3	18246.1	10754	1	1	1	1	17519.6	1	11790	1	10555.6	1	1	15231.8	1	1	16563.6	1	1	1	25393.5	17960.4	26378.2	1	1	1	10225.1	1	1	1	22416.3
SINEFUNGIN	771007	771040	518896	573146	481251	680367	555677	535700	425159	439134	415928	401435	522787	498514	510370	544320	647563	554052	686558	668272	565905	586129	521579	503751	520440	492779	510277	514206	462676	451564	403063	418242	422744	465966	470984	501402	512846	565878	558924	545738	642005	689634	1008767	1.11137e+06	725635	718099	626749	613091	665294
CPD-6998	34484.1	28250.4	120541	58466.2	31242.9	25374.3	11323.8	10632.5	87292.1	143234	11354.3	54748.5	27887.2	35128.8	112440	40950.4	136432	1	107371	94086.8	121341	47631.2	73843.9	48693.8	142470	116026	25069.9	27443.5	48635.2	17255.3	25011.3	76269.2	171407	32163.5	12420.1	13230.6	78058.9	49288.2	35493	40604.7	10780.1	88134.1	93635.7	112098	77260.9	75137.5	48675.8	38610.9	45558.5
CPD-7420	29946.9	20340	12268.9	186965	19348.9	68951.1	12383.5	16723.1	108281	18597	10683.5	18417.5	23779	19507.9	120557	18908.8	11502.6	160889	152425	154202	11216	1	23739.6	143342	18222.3	137189	17871.7	11049.6	129329	98098.9	1	157631	11499.1	22596.4	145375	18874.3	10751.9	60455.4	29295.4	189486	27691.3	27189.4	18495.1	73501.6	17412.3	80193.4	53325.7	192507	208988
CPD-251	122357	147212	63480.8	58933.5	252841	262128	225004	94728.3	257623	257015	276663	274921	281041	266647	53619.5	52971	74199.4	74718.9	78508.5	80560.5	112303	70244.4	209075	68109.6	286112	65652.4	86579.6	87407.3	1	83985.4	1	50716	250593	280625	122597	128584	73600.4	68482.2	83957.4	86173.9	295677	264174	140742	93429.7	78824.5	344829	485774	472647	81394.1
CPD-8924	116736	118242	39174.9	39909.2	74173.9	73745.3	65107	54014.6	25464.3	27561.2	18381.8	18178	14005	25996.4	20670.6	17656.6	27443.2	23588.4	28955.9	29183.4	276013	261877	112146	86994.2	37400.7	37218.5	67598.2	66774.5	46136.9	47770.8	21344.6	20474.1	107411	104877	239475	240519	23266.6	21167.7	31999.7	30207.7	88224	85627.9	144278	154988	69765.1	74807	45779	45952.9	30428.4
CPD-79	1	1	1	103952	1	1	67551.6	66657.7	64092	74556.1	41180.8	1	98519.2	94338.8	1	1	1	1	1	97136.2	63038.7	67111.5	36234.6	34855.1	1	1	1	51539.7	74068.3	74767.9	1	1	101428	1	117241	1	1	1	1	1	137575	1	1	102208	1	1	1	106149	58192.5
CPD-8164	2.18422e+06	2588939	1.7755e+06	2.32319e+06	1.71483e+06	2.0214e+06	1.49972e+06	1.29495e+06	1.25879e+06	1.2497e+06	1.95674e+06	1703637	1.19578e+06	1.17315e+06	1320854	1.42424e+06	1.56016e+06	1.60469e+06	1.24565e+06	1.21752e+06	1.5689e+06	1.42735e+06	1.53602e+06	1.75304e+06	2.09743e+06	2.41661e+06	2251391	2.34912e+06	1.79654e+06	1.22828e+06	1.65979e+06	1.58063e+06	1.47885e+06	1.42668e+06	1.19614e+06	1.14597e+06	1595663	1.73049e+06	1.544e+06	1496938	1.90611e+06	2299271	2438739	2.77496e+06	2655117	2.15013e+06	1.89583e+06	1.97301e+06	2.08827e+06
CPD-332	56438.9	56348.9	37350.8	27153.4	17451.9	16679.3	26321.6	28844.2	25725.2	12089.4	24628.6	25394.4	1	22715.6	17213.1	12064.3	28755.3	37084.5	10324.9	10720.6	52148.6	53576.5	29519.2	32772.7	12362.5	16840.3	1	1	16833.6	1	1	1	34184.6	37427.6	63338.9	63900.2	16907.9	16793.2	17817.6	24448.2	43631.1	39846.1	35330.4	35436.1	18121.8	16607.9	11027.2	1	28118.3
CPD-8097	89306.1	165646	136946	215978	149352	82186.8	132662	126238	132887	154875	147690	137593	165453	125633	102793	85173.3	85941	118009	106601	149479	80100.4	63116.6	97813.9	58639.5	143431	157193	131234	116590	198541	203295	101721	148926	186589	182829	38413	51221.6	136524	178298	1	161156	171789	172226	220289	224098	156830	160684	161650	138435	169156
PAMIDRONATE	518254	612437	509066	503935	485167	455675	604168	591484	311829	276010	435580	494862	227732	217216	648211	650686	465743	460818	303654	319458	471336	548889	652470	503134	359176	358099	449477	448778	267675	282126	417714	519925	378841	372171	477468	471714	347518	398460	380682	404318	423253	499637	618102	611553	696573	668716	601761	621144	533851
CPD-7051	1.2153e+06	1.2239e+06	1.07104e+06	1	1.32278e+06	1.21559e+06	1.29656e+06	931988	1.94113e+06	1.35223e+06	2505129	2.48048e+06	1.02513e+06	994409	1.1662e+06	1.18885e+06	1	1.79635e+06	1171022	1.22455e+06	886264	1.03342e+06	1.14179e+06	655507	1.46765e+06	1	1092024	1.04735e+06	1.78306e+06	1.74818e+06	703532	768262	1811887	1.69599e+06	533448	530044	1.61437e+06	2.07888e+06	1	1	682894	1	2.06009e+06	770907	1.37288e+06	1.34679e+06	1.25567e+06	1.16081e+06	1.8905e+06
2-HYDROXYFORMONONETIN	1	81302.2	83624.3	83196.4	75317.5	75621.6	49975.2	60028.8	1	1	86045.2	99362.1	72216.8	70160.1	48118.7	54923.2	54681.2	53676.6	62559.5	62011.2	35305.4	29110.7	108266	108928	38976.5	36100.3	97932.6	92869.8	93985.7	103296	66186.8	60243.2	48805.9	36840	89044.9	89651	50447.8	50654	67737.8	65190.8	65648.4	62043.4	41601.2	36481.6	89142.9	94739.6	123575	116692	151618
CPD-14502	46596.8	28353.7	28190.5	21054.3	25735.8	18735.7	11763.7	10786.9	31620.8	38727.1	32592.7	34704.2	26995.3	20221.8	59607.5	54673	19179	18754.9	35274.9	28156.6	48209.7	51923.4	33256.2	21599.6	28541.7	30756.1	23062.4	11056.8	24309.2	11269.8	37347.4	33147.9	42114.2	42548.9	42863.1	43487.2	33604.7	34955.4	1	1	18647.4	18287.6	52961.9	52968.8	12084.8	18643.2	1	29662.6	28796.4
4-AMINO-4-DEOXYCHORISMATE	10880.9	22345.3	52884.5	16016.7	137018	131810	113472	105640	94312.4	92856.9	193207	187414	263737	246910	459363	433521	111424	103060	140925	144750	157386	141618	156229	140184	217970	220519	190792	204025	573232	582888	444809	406924	162442	163574	104045	112995	260873	21662.9	137208	32784.5	274263	239085	127157	129611	713596	823654	748341	814228	564633
2-HYDROXY-4-CARBOXYPYRIMIDINE	153454	59122.5	153267	31822.9	116185	119035	77176.1	38089.1	107187	16769.6	138240	20510.5	98652.2	1	16919.9	37751.5	181124	145717	87761	112908	142709	57004.9	113589	79827.3	105665	50618.1	209598	96732.3	83347.3	80775.7	50230.9	94801.6	134809	36700.3	183680	10957.7	90366.4	120402	131511	46478.9	1	296833	1	1	350677	242744	1	78485.3	106607
CPD-81	171226	248548	212087	210740	214392	228123	255021	326000	290333	300905	195561	216552	311984	317059	1	1	258586	184606	231391	311094	227584	248697	138575	154851	294412	297958	220121	229507	259057	247874	224623	227104	210856	229118	274510	210769	312914	226361	232441	285006	269322	263361	245849	236140	198946	272955	211228	215796	281024
CPD-6562	23910.2	35459.9	28927.6	28478.2	19802.1	12444.4	20840.9	23563.8	11296.2	1	1	1	11017.4	11146.1	1	1	17430.4	18385.4	10991	20976.3	1	18025.9	18894.2	30657.3	12107.1	12037.2	1	1	1	1	1	12092.9	18037.9	11371.4	32173.3	32070.9	21409.8	11186.9	17425.8	28923.3	11359.7	1	28354.1	21770.8	12826.6	20247.3	1	1	10281.6
GALACTITOL	350039	356946	109399	108594	155705	151171	88787.5	88585.2	73584.1	45172.5	111422	105593	78775.8	73116.8	77985.1	70885.7	86979.1	85699.7	162634	170726	194114	107625	23818.5	139314	117805	124105	86738.4	90065.1	67358.9	62925.7	54075.8	51023.9	108464	101051	231420	237361	28071.4	158510	240060	241769	208190	215534	183674	78010.4	64608.4	67483.2	70254.8	77295.6	75611.2
CPD-19812	11141.1	17826.4	12925.9	12886.6	12672.2	11107.3	1	11442.9	166971	154683	31447	26635.1	1	1	19415.4	12184.4	11710.4	20005.6	79000.4	87932.8	1	10965.8	92592	95075.6	1	1	28875.1	26902.1	1	1	1	1	1	10908.5	83690.4	89525.6	1	1	26096.3	25628.5	11404	11450.3	17632.3	12349.3	1	1	27303.8	19574.3	1
CPD-7988	105329	100784	90070.2	91908.8	104493	99970.7	91207.4	85847.4	76867.4	82366.3	88353.6	73985.7	84730.4	78356.5	70928.5	77664	80525.6	67766	83541	81549.7	80959.2	80179.5	82965.6	75715.2	142569	83264.4	81579.1	76187	90353.2	88476.3	73120.1	79402.3	115696	77300.6	74035.4	85992.5	182149	188825	107608	100144	96282.3	89349.7	96882.1	100563	110191	104339	120907	105831	103658
CPD-13049	91454.4	107727	89217.9	103014	94956.6	85088.7	73679.8	69938.5	67669.1	67330.4	52733.6	60168.3	60890.7	50995.4	55010.6	65250	64860	59794.7	69380.6	58942.4	56332	73122.6	58414.3	55299.2	79544.1	71311.7	74853.4	69440.6	67116.8	65918.4	31046.5	40536.1	47071.1	58318.1	44056	53575.2	71719.9	79060.7	82696.7	81549.3	73843.5	86330.5	76315.3	97219	93446.2	103599	106912	93988.4	96749.9
CPD-16622	36292	45247.1	36008.1	44174.4	68373.1	52787.7	17802.4	22879.9	38770.1	25794.9	46141.6	42728.3	16783	1	1	10797	23954.5	1	35007.2	25715.3	1	1	1	1	1	16512.2	1	1	26158.7	24232.2	1	1	1	1	1	1	29034.5	38727.8	36127.1	34590.4	31300.1	37455.3	15786.5	16301.4	11211.4	1	41462.1	41084.8	44370.9
2-PROPENYL-GLUCOSINOLATE	96367.6	124751	68143.4	98816.7	112413	111007	95136.2	123952	90072.1	122904	57045.7	45968.8	101363	99202.8	31907	30119.5	112130	73169.5	58658.7	17587.2	122586	130281	78139.7	58907.4	17939.6	23056.1	126442	121712	37394.3	45864.3	106776	117535	79728.9	69139	71618.9	72739	48218.7	60694.1	37812.3	31715.9	63692.5	81229.9	147919	144934	193551	193094	83895.9	82002	85943.6
CPD-6959	23843.2	40825.3	1	55336.8	24389.5	35843.6	18587.2	34810.7	29224.9	44847.3	38926.7	51188.9	1	1	1	1	62577.3	58536.6	1	1	20987.2	1	18740.7	1	1	1	23299.8	20884.1	1	1	1	1	1	1	18520	17781.9	75560.4	1	51991.6	1	1	1	1	1	1	1	1	1	1
CPD-548	94826.5	102394	1	1	130463	159618	14760.4	215396	129464	120875	234641	250119	250641	246625	1	1	1	1	180453	129169	118172	78218.6	77932.6	10700.2	1	1	136282	179752	70642.2	175872	54126.4	17221.4	243249	253047	64443.4	74081	137239	140650	1	1	1	122123	74729.3	81366	65957.3	69202.6	1	1	247619
CPDQT-277	68433.6	81508.3	74944.5	21372.1	105230	16059.4	74436.8	38879.8	84757.7	15881.1	78353.9	22177.9	129174	24431.9	26143.5	32892.3	95774.9	28241.2	108085	23843.1	15833.4	23307.7	74816.5	89503.3	111354	97422.9	94483.2	104316	124754	5204.65	136263	106007	84965.4	34620.9	49530.7	48993.5	100028	67999.4	72231	11227.5	106332	22538.6	87853.5	27928.2	141919	132409	1	1	107434
CPD-12620	17695.5	12545	32009.5	29311.1	16825.4	12090.9	29234.8	20700.9	29843.7	31810.4	35672.9	39579.4	37300.5	32248.4	38061.3	41936.9	25658.2	24568.1	29581.5	26452.1	16332.6	11366.2	18014.7	11240.4	37769.5	48944.8	23594.6	25075.4	30388.2	38328.4	20876.4	19463.4	54960.7	53711.8	1	1	40992.6	45923.2	43129.1	44638.6	24022.9	25776.9	25230.6	24104.5	28643.5	28576.8	36714.3	29220	45534.6
3-CARBOXY-4-METHOXY-N-METHYL-2-PYRIDONE	12728.4	16197	47573	1	1	1	164770	335356	142832	75289.8	142684	183973	243211	244015	500419	529591	139420	133990	182999	159885	76358.9	77524.3	129380	362215	193728	160881	106561	133064	145608	171963	307939	261461	72999.2	97261.7	45543.3	46384.7	171126	1	89923.9	158249	69688.2	51479.1	1	1	248167	233773	271308	436387	368501
CPD-14495	182073	176226	291624	301206	79729.8	68332.5	95839.6	93695	147842	139037	1	46208.1	58028.6	59204.2	140242	153753	169715	178619	146699	145508	108598	110520	97211.4	96935.7	166297	164093	47485.7	40526.9	95465.7	102204	19403.4	47260.1	223668	215370	56058.8	1	85723.7	86333.6	145111	132862	132139	130606	235779	237379	96913.7	102852	94891.9	97385	1
CPD-7561	1.12696e+06	1.14893e+06	1.07953e+06	1.05989e+06	1.12182e+06	42781.2	1.31332e+06	131986	149487	1.02891e+06	176366	195413	842373	152136	174154	166739	1559522	131881	138214	896539	1218061	890501	467731	159522	1531505	1.52949e+06	219574	225912	363754	357459	165304	169083	1.48378e+06	1.31795e+06	755648	672263	214117	172265	169001	235773	1.70753e+06	1.27738e+06	1.3264e+06	1307681	238207	244283	145133	153732	344929
CPD-11939	1	1	45347.9	58077.3	1	1	50771.1	34566.1	1	31757.7	59893.3	30772.2	30367.8	1	42134.9	47554.7	24340.3	26037.4	1	1	21553.3	1	1	1	85344.7	97157.7	39651.2	40645	70990.7	68325.9	1	1	42243.6	40396.8	1	1	66970.3	81228.2	39488.8	47199	1	1	83872.8	75292.7	10472.6	30388	30437.7	23645.8	70229.9
CPD-15374	1.84511e+06	2.3691e+06	1.35993e+06	1.27741e+06	2.01864e+06	2.06954e+06	2139982	2549203	2.29679e+06	2.29314e+06	1.72868e+06	1.9561e+06	2.71759e+06	2.68922e+06	4.73729e+06	1.8929e+06	2386150	2.26794e+06	2.58614e+06	2.82684e+06	2.74596e+06	2.86268e+06	2.27987e+06	2.13122e+06	1.6703e+06	2.55952e+06	1.57822e+06	1.56336e+06	2.40676e+06	2264626	2.05246e+06	2.10931e+06	1.63856e+06	2.74097e+06	3023665	2.77669e+06	2.03148e+06	1.75755e+06	1.77374e+06	2.07708e+06	2.12049e+06	2.16202e+06	1.75155e+06	1.74586e+06	1.45554e+06	3.05904e+06	2327760	2.4195e+06	2.09073e+06
CPD-9568	17035.7	18642.4	1	1	19707.6	18903.9	17218.1	11897.5	11426.8	11098.6	40573.5	26326.6	18305.3	18814.6	26435.4	19198.5	17790.4	17159.5	1	20544.3	1	1	1	1	19319.3	19746.3	16186.4	1	27722.6	26338.9	1	1	16828.4	17401.8	16920.7	1	19912.7	1	29220.2	16841.2	50217.9	31084	18240.2	16109.4	29634.6	32543.8	18218.2	18279.3	27998.2
CPD-17447	10174.2	27552.6	50618.5	95903.2	67659.6	76946.1	48893.2	62160.3	39590.8	102717	88685.2	89616.7	67855.2	66401.4	41757.1	64331.3	10722.5	69816.8	1	62218.9	27756.5	1	107569	1	28659.7	16229.6	11548.6	74192.3	104181	91680.7	85370.2	77683.8	24926.6	59382.8	1	1	16548.6	78571.6	10717.9	32191.3	35595.6	40692.5	128754	121794	21491.3	12238.2	80017.4	85989.5	50878.1
CPD-6061	1	11350.8	38559.8	11242.5	18209.2	25278.3	13562.1	57813.6	16874.9	1	1	1	1	17764.8	15977	1	29434.2	15095.2	1	15969.4	16168.5	15405	14500.9	12712	1	15021.2	1	1	24497.1	1	43454	18007.6	1	16852.9	1	1	37619.9	1	37677.5	35759	46871.5	1	12726.3	13253.7	1	1	42467.7	39497.9	45503.3
CPD-6996	583155	609004	684954	661645	757664	945247	763467	741231	961548	1.00579e+06	1.0574e+06	1.11299e+06	887412	1.02293e+06	940530	1.04736e+06	751737	635423	793215	942532	620999	614697	600190	472330	866830	889673	826433	840630	1.18069e+06	1.06322e+06	716024	728598	625036	649389	575329	542592	926072	833642	1.02862e+06	958332	842452	842437	621041	617599	991806	1.14332e+06	846747	870816	1.28316e+06
CPD-12748	54362.6	67462.5	59882	68331.9	55168.4	47938.9	48549	49604.8	46521.2	46044.7	40784.9	46317.6	40435.4	44414.4	52978.2	44224.7	46773.3	48691	53428.7	41151.6	43762.2	48008.3	47506.7	47401.5	40753	40950.2	41988.3	45762.9	38962.4	39951.3	36959.5	46826	41379.6	40085.4	42317.1	40441.8	53438.2	58623.2	58981.7	53159.4	66539.7	62771.2	64284.5	71589.6	67069.7	71301	72197.1	70723.7	62930.2
CPD-12601	1.84511e+06	2.3691e+06	1.35993e+06	1.27741e+06	2.01864e+06	2.06954e+06	2139982	2549203	2.29679e+06	2.29314e+06	1.72868e+06	1.9561e+06	2.71759e+06	2.68922e+06	4.73729e+06	1.8929e+06	2386150	2.26794e+06	2.58614e+06	2.82684e+06	2.74596e+06	2.86268e+06	2.27987e+06	2.13122e+06	1.6703e+06	2.55952e+06	1.57822e+06	1.56336e+06	2.40676e+06	2264626	2.05246e+06	2.10931e+06	1.63856e+06	2.74097e+06	3023665	2.77669e+06	2.03148e+06	1.75755e+06	1.77374e+06	2.07708e+06	2.12049e+06	2.16202e+06	1.75155e+06	1.74586e+06	1.45554e+06	3.05904e+06	2327760	2.4195e+06	2.09073e+06
CPD-7158	318764	238303	113276	206189	142236	98991.1	168662	145912	195686	52545.2	50756.1	63464.9	55489	67029.7	55487.8	1	94275.9	157264	124438	136835	70657.7	35401.5	90061.2	175376	193622	178183	243495	207009	180368	110210	28302.1	131436	1	1	158309	82165.1	80023.9	76054	297638	169590	279774	153704	1	71586.7	241639	141362	1	175890	252245
CARBOXYMETHOXYLAMINE	108603	85122.4	84291.7	68508.5	123371	103851	94576.9	71130.6	79879	72983.6	115417	88648.1	48179.6	37385.5	61316	63952.7	67946.6	61872.5	65066.8	84621.4	60357.4	59730	67064	29681.6	80440.2	76185.7	87807.9	82578.6	99270.2	90322.2	69660.3	68851.8	62882.1	53204.3	46682	17608.4	76619.4	108619	120692	105060	115562	115294	82014.2	87096.7	128490	127210	117007	89435.7	124811
CPD-12726	828219	809022	2.35108e+06	2248939	338078	428192	593845	568947	475419	595596	1.29622e+06	1.19862e+06	835312	949549	934161	1.24978e+06	298770	295376	575774	551264	575941	639081	1.65265e+06	1.69175e+06	1.81808e+06	1.99979e+06	1.67795e+06	1.67881e+06	1.98485e+06	1.9267e+06	522546	582131	1.399e+06	726648	363032	358188	949104	1122411	1.49572e+06	1.35988e+06	458809	485430	870207	810349	1898411	1.83471e+06	706638	639810	1.1045e+06
CPDQT-422	93120	96582.7	142994	137897	146716	157592	94066.7	94435.6	1.05774e+06	1.06169e+06	80723.7	82596.6	132220	136600	1	63159.4	108193	117218	432582	422353	32406	37824.8	443711	432044	1	1	221534	223879	1	1	83276.2	83496.4	11242.1	17250.6	247664	263643	1	1	29025.7	28794.1	1	191810	70745	1	1	1	1	1	1
GLYCERALD	25144	12406.2	48721.5	10869.6	24638.7	25379.6	65894.4	17558.9	71242.6	34130.4	44499	43911	76960.4	69969.2	53417	37516.6	16458.6	12257.2	11993.4	65495	11321.6	16467.7	52883.5	25134.6	39919.8	42618.8	10453.8	69001.1	95726.8	98526.8	39995.1	46005.4	16179	11916.2	73082.2	80915.9	41515	47516.6	47035.5	46492.7	17690.6	82359.1	16379.4	86747.3	78687.1	87748.4	83895.3	75839.4	61684.5
CPD-8991	64631.4	64794.4	59374.2	29838.6	48467.7	56964.4	59716.6	18422.1	48034.1	51141	21863.1	42841	11291.4	47203.5	16021	47121.1	12157.6	1	1	1	48078.6	18528	10947.6	10616.2	16689.2	49704.2	45838.3	46857.6	26214.6	35732.2	39051.1	11757.3	10876.2	50465.3	10830.6	22799.4	56692.5	56557.4	61697.2	24639.7	17309.3	1	27456.9	57682.1	30961.5	30507.3	67384.8	53169.8	58687.3
CPD-15233	4.27917e+06	5.2506e+06	4573415	4650122	4184167	4223292	5.53551e+06	5673451	3.46845e+06	3.18688e+06	4917170	5641440	2.65203e+06	2.38433e+06	7.28793e+06	7.29678e+06	5046232	4.89107e+06	3815362	3.56182e+06	6372221	5985445	7.18999e+06	5.91396e+06	4256210	4.20133e+06	4.99109e+06	5015947	3.20009e+06	3418675	6451423	6102737	4.39084e+06	4.28686e+06	5.79128e+06	4858018	3.9988e+06	3.67177e+06	3533775	3935372	4.57505e+06	4.5024e+06	5144351	5.17892e+06	6225143	5637181	4752680	5.36747e+06	4.574e+06
CPD-520	10174.2	27552.6	50618.5	48329.4	67659.6	82115.7	53987.4	62160.3	39590.8	1	107718	111435	86445.6	92323.8	85833.8	88066.9	10722.5	1	70503.3	67978.2	27756.5	11523.4	107569	119568	28659.7	16229.6	11548.6	16428.1	110067	106178	91764.6	89094.2	53753	59382.8	41663.3	40238.6	22966.3	1	10717.9	16907.3	35595.6	46207.2	1	1	38658.2	29145.9	80017.4	85989.5	50878.1
CPD-9025	342824	356437	238887	234376	342466	339919	15612.6	365516	242296	224078	235221	206619	10513.7	294412	34651.8	24751.2	305457	304973	297196	306177	348550	311471	172656	232845	18488.8	12021.3	287282	285751	303979	307360	395546	342359	10764.1	16096.2	208013	212487	16724.8	16615.2	249884	273415	472301	411099	332976	347688	23453.2	18796.3	441255	17522.1	10557.9
LICODIONE	67066.3	81304.8	72305.9	71919.5	60227.5	62708.2	79398.7	90494.4	40154.7	41944.4	52581.6	103569	39098	39331.7	39676.7	37911.3	53385	50069.3	46225.9	38995.7	135884	140953	63402.8	69853	50647.9	50110.2	51638	54747.1	37655	39585.4	50416.8	52020	73027.6	75937.8	119018	101471	52226.4	45591.4	41283.2	53263.5	67803.6	61937.7	105895	102672	59317.8	57320.8	47670.4	48965.3	59135.4
CPD-12366	1	1.32147e+06	953589	1.07628e+06	997322	1	1.40088e+06	1.38813e+06	1	1	1	1	1	1	1	1	858690	1.30066e+06	1	1	1	1	1	1	1.14547e+06	1.06384e+06	1	991831	1	1	1	1	1	1	1	1	1	1	1360924	1.17783e+06	1.42982e+06	942093	462681	469622	1.08005e+06	876476	697142	1197030	1.20767e+06
CPD-9610	709808	701046	15828.2	26654.7	647658	491618	152881	144552	12245.1	17163.4	1	1	139968	109804	49746.7	63434.9	17767.7	23633.9	117954	121932	109796	95478.7	25594.6	16375.4	69824	100748	124277	104294	46907.3	33525.8	1	1	1	1	114807	111039	43509.7	71022	1	25478.8	152347	139232	68663.9	125447	45098.4	24894	1	1	17093
EPISTEROL	34597.8	51556.5	37214.4	46133.1	41602.4	33995.3	33841.9	27917	30501.6	24166.1	1	18330.4	19331.5	10671.6	18455.7	17627.9	26342	17458.2	30673.7	18517.6	10196.3	17659	23026.1	16343.4	30178	28372.5	24211.6	26762.1	17628.2	24351	1	10581.9	16044.4	17036.1	11188.5	17773.7	23301.7	26911.8	32472	33117.5	12447.8	33952.8	30482.4	32671.4	34167.3	36071.5	40968.3	31756.3	33879.8
CPD-12907	9149166	8788094	5363509	6000609	10869618	9820958	7393501	6782045	6805867	6984190	6.16076e+06	5.03633e+06	9144045	9146191	5197413	4853062	5.34952e+06	5.41484e+06	5606124	5.93417e+06	7518312	7.34406e+06	11357059	11352470	7298610	7176082	4328936	4.30684e+06	4926701	4.81054e+06	5.9835e+06	5892451	5.68555e+06	5848040	9354577	8836834	6.53813e+06	7.2944e+06	7035011	6557831	7.61275e+06	7.8059e+06	17238288	17248158	3.72105e+06	4.20988e+06	9531911	9691885	5.98656e+06
OCTANOL	911536	1	790468	852949	983398	3.29979e+06	1.1247e+06	1.13009e+06	1.48763e+06	1.53507e+06	636143	666119	2.55126e+06	2.50508e+06	1.12708e+06	1.17229e+06	1.29662e+06	1.33571e+06	2.01209e+06	1993911	1.58502e+06	1.55216e+06	1.11279e+06	1.03986e+06	1	1	1.38474e+06	1.25164e+06	1.74289e+06	1.80622e+06	2.26344e+06	2.24477e+06	2.01031e+06	1974068	3983418	1.17096e+06	1.81691e+06	1.85081e+06	1	1.13405e+06	958701	1	820977	1	1.03107e+06	585283	1	1	1.12624e+06
DUDP	250248	351112	435583	413494	342466	398042	280580	331948	527898	512882	289362	438496	481176	453071	311388	335273	281557	295600	446923	432487	204263	188317	225204	225948	373248	385814	345063	353761	410972	419091	312995	325548	319030	341550	227010	192618	449600	332397	371350	482957	470689	483792	265861	283979	401081	450298	329171	385325	457783
CPD-7003	171605	208253	358162	375208	213934	188184	307353	300416	145154	130545	13567.2	12399	10621.8	114955	10549.7	17438.9	181961	30432	260312	219152	124032	103656	1	1	293427	78879.7	394559	388356	160846	10413.6	475237	408325	51513.8	48072.7	89388.8	90183.7	71956.9	79967.4	66906.7	65402.5	28430.8	35118	165922	159015	89684.9	69325	215589	272592	30605.3
CPD66-34	1.74325e+06	1.79023e+06	1407552	1.59309e+06	1.45607e+06	1504919	1.46446e+06	1293413	1.22131e+06	1.21203e+06	1.50806e+06	1.32707e+06	1.04889e+06	984488	1.21284e+06	1.29324e+06	1.48487e+06	1.57394e+06	1.36214e+06	1343095	1.2297e+06	1162027	1178322	1.22318e+06	1740519	1.77467e+06	1.36862e+06	1.35772e+06	1.2555e+06	1.09744e+06	1.52881e+06	1.47645e+06	1.22442e+06	1.19313e+06	961880	954068	1.67126e+06	1.79777e+06	1.44308e+06	1.43875e+06	1.51973e+06	1705180	2.09724e+06	2.22662e+06	1.60999e+06	1.50412e+06	1.67521e+06	1.72123e+06	1477061
HOMOGENTISATE	43630.9	44836.9	54520	56097.9	26982.5	26184.6	11350.1	16650.7	1	1	1	1	1	1	1	61453.6	48021.6	1	1	1	1	1	1	1	1	48651.3	1	1	1	1	1	1	1	1	1	1	27359.8	28042.6	53939.8	49185.7	48419	54071.3	1	1	1	1	39370.9	44299.8	1
CPD-10157	149972	1	384216	15989.1	417309	436415	412258	457878	398640	392462	1	411221	338370	333569	538740	569057	507339	492678	558410	611085	173021	166766	209231	177883	577199	594650	532495	521203	686753	653090	736579	726011	327899	341790	1	129097	682222	649945	595503	1	1	1	1	1	1	1	1	1	1
SCOPOLETIN	79892.9	97050.1	79595.7	77199.2	101093	108245	88186.1	103859	101114	115091	110744	133039	151645	157786	92691.1	110572	80419.8	77696.9	97500	111832	84010.1	85284.7	105848	102840	111880	108473	82636.1	83802.4	107100	100881	82903.3	78300.5	84171.1	87322.7	82657.9	75205.7	113467	98970.3	101838	121484	112424	122192	91479.2	93463	102488	112533	104232	100083	99690.2
CPD-4575	9149166	8788094	5363509	6000609	10869618	9820958	7393501	6782045	6805867	6984190	6.16076e+06	5.03633e+06	9144045	9146191	5197413	4853062	5.34952e+06	5.41484e+06	5606124	5.93417e+06	7518312	7.34406e+06	11357059	11352470	7298610	7176082	4328936	4.30684e+06	4926701	4.81054e+06	5.9835e+06	5892451	5.68555e+06	5848040	9354577	8836834	6.53813e+06	7.2944e+06	7035011	6557831	7.61275e+06	7.8059e+06	17238288	17248158	3.72105e+06	4.20988e+06	9531911	9691885	5.98656e+06
CPD0-1587	628198	691220	563473	774111	563058	357495	578331	536977	386319	464252	300747	299107	305075	455422	501787	536959	751410	572452	397538	428480	330132	347410	461119	339429	426975	469317	445866	434037	361672	371412	262331	289618	451556	276227	450681	449752	489701	531600	497596	506478	642554	690600	683546	676346	307818	327755	511537	472005	579729
CPD-8715	27206.8	28339.6	17982.7	23536.8	32209.6	28462.5	20666.9	25773.8	19016	18035.6	19396.8	18342	10862.2	1	1	1	16493.7	11703.1	26792	27295	11313	10635.4	17924.4	24000.6	17310.7	11813.8	1	1	17273.5	23884.4	25498	20698.3	1	1	1	1	27419.9	38597.6	35477.8	34364.6	30738.3	35919.9	21209.9	25956.5	11752.7	24774.2	31243.7	32765.5	28690.6
CPD-9948	325367	310171	1	1	396397	401322	440911	408897	242140	266714	271946	250324	440134	435644	606017	479024	338635	313289	491744	445304	672989	563565	1	1	717064	678702	524953	543335	631741	648634	398694	395786	524163	583392	443007	471236	511956	503588	276422	1	496137	453177	369581	358008	528238	490814	536707	565253	392867
CPD-13572	41076.1	38356.9	17683	16868.5	52150.2	50261.3	41683.3	45451.2	41504.7	44329.7	1	1	37742.8	41768.3	41144.6	37603.7	28421	27241	20427.5	1	48852	42654.2	1	1	53363.2	38344	20658.1	27810.2	22610.7	29071.4	59788.7	56713.8	46113.9	54927.9	86794.2	89594.1	53759.6	38262.8	1	1	63430.4	71981	46180.8	47321.1	44776	43708.7	59692.1	59351.2	38356.2
2-HYDROXYDAIDZEIN	34484.1	28250.4	120541	58466.2	31242.9	25374.3	11323.8	10632.5	87292.1	143234	11354.3	54748.5	27887.2	35128.8	112440	40950.4	136432	1	107371	94086.8	121341	47631.2	73843.9	48693.8	142470	116026	25069.9	27443.5	48635.2	17255.3	25011.3	76269.2	171407	32163.5	12420.1	13230.6	78058.9	49288.2	35493	40604.7	10780.1	88134.1	93635.7	112098	77260.9	75137.5	48675.8	38610.9	45558.5
CPD-4617	110931	115058	177070	154344	182742	171483	132518	131280	231805	221266	490766	516259	182305	187736	406148	411212	1	1	134926	115488	245166	231679	282124	298939	258923	249643	167655	166986	352123	371405	144577	126296	370918	378579	111913	115182	290572	273670	304714	323881	173209	68793.3	135665	148648	320998	328248	268852	289337	404294
CPD-17600	1	135502	150787	211082	126988	1	135241	109544	130500	172973	133657	1	1	1	1	1	103786	1	1	1	1	1	1	1	174382	227782	1	1	1	1	1	1	12554.7	1	1	1	1	175477	220622	174899	152360	131425	119203	113127	48890.9	48932.2	79926.9	76489.1	135189
INDOLE-3-ACETYL-GLN	193745	187470	339818	429479	265068	260346	294815	278312	255822	299084	182774	170641	236632	219483	247631	234474	358841	330806	402373	372376	225385	216527	147664	152205	229919	232341	275293	338918	365580	361421	264618	325336	298106	286727	337583	326030	329903	238879	283379	275928	250119	438382	467071	248272	86061.2	371887	381711	352032	351827
2-ALPHA-HYDROXYETHYL-THPP	40287.5	44766.8	29392.9	29047.9	38407.7	14922.8	28264.4	13467	11204.1	25364.7	32806.6	40996.6	19483.2	19948.2	28236.3	32928.9	31650.5	10679.5	36304	31970.8	11429.2	1	27426.2	18438.2	13982.1	15165.9	12619.9	13398.2	12761.6	10511.9	38782.4	13511.6	12206.2	18683.3	25217.6	26451.5	18949	12824.3	13322.7	14424.6	12657.5	41313.6	1	1	27680.2	31474.1	15995.9	13826.6	18398.8
CPD-12217	16157.7	16016.9	1	1	21906.3	19961.6	1	14518.9	13869.8	11188.8	16524.3	13798.6	12796.6	1	11469.6	1	1	1	12990.8	1	1	1	1	1	21555.3	16060.6	1	15113.2	22056	13070.9	1	1	13633.9	13163.4	1	1	13617.4	18174.3	18042.2	15889	20927.8	18488.9	1	1	18694.3	15570.4	19680.1	17735.2	14915.4
CPD-9833	1	1	1	1	11247.4	10877.4	19816.9	20057.6	1	1	36699.7	35719.5	1	10962.7	11246	1	1	1	36399.3	34987.4	1	1	12986.5	24997.7	26368.5	20203.2	1	1	19173.9	18951.5	1	10702.1	1	1	1	10548.9	20678.4	18441.5	25510.6	31464.6	92813.6	1	73157.1	75909.4	170340	173022	1	186397	32888.3
GERMANICOL	91454.4	107727	89217.9	103014	94956.6	85088.7	73679.8	69938.5	67669.1	67330.4	52733.6	60168.3	60890.7	50995.4	55010.6	65250	64860	59794.7	69380.6	58942.4	56332	73122.6	58414.3	55299.2	79544.1	71311.7	74853.4	69440.6	67116.8	65918.4	31046.5	40536.1	47071.1	58318.1	44056	53575.2	71719.9	79060.7	82696.7	81549.3	73843.5	86330.5	76315.3	97219	93446.2	103599	106912	93988.4	96749.9
CPD-8080	1	29054.8	1	29502.4	20910.3	19176.2	18450.1	18351.5	1	1	1	1	12987.6	12114.9	1	1	1	1	1	1	1	1	1	1	1	1	1	21865.8	88142.1	68213.6	58172.7	1	1	1	1	1	11761.3	13148.6	30058	33400.7	11791.5	11721.2	1	1	11797.7	11444.2	38310.6	24877.5	61451.1
CPD-7099	53505.2	42225.5	139045	111588	1	1	58446	73792.1	106072	112227	63746.7	53271.2	132314	131093	125646	127330	103911	109008	221711	211397	49903.6	39066	1	1	126005	119062	137197	143637	105856	105314	189750	147118	93239	105903	28184.5	34051.2	112958	90586.8	145746	150717	144935	136768	97901.2	98206.5	136064	10401.5	202019	214381	22578.5
S-N-METHYLCANADINE	672900	1.06774e+06	1.50136e+06	1.04618e+06	682971	666490	2098192	181428	745180	883516	1	1	2.63141e+06	2.63779e+06	204921	265570	780146	1	3205529	3013352	1	1.96829e+06	1	1	1.04655e+06	2347893	1.72817e+06	1.61852e+06	2.07582e+06	2032752	1.89865e+06	2.11266e+06	3342075	3.0587e+06	1	1	1.27126e+06	1.37711e+06	1.67966e+06	1609930	865760	1	1	1	1.04074e+06	1.09136e+06	1	1	1
CPD-14910	72603.6	56712.9	112666	101041	1	1	58024.7	51059.1	91184.7	88689.3	1	1	48180.3	49738.7	1	1	102867	113461	92040.8	85519.4	97193.9	86480.2	1	1	1	1	10890.7	33347.6	1	1	40400.4	16081.6	156538	156732	1	1	1	1	1	1	77487.1	80585.5	184192	182608	64196.9	11376.1	1	1	1
L-CITRULLINE	45643.1	48225.2	53477.3	68452.1	61774.7	49666.5	50467.3	50754	37813.5	41105.9	80965.4	71511.8	56940.6	62375.6	46942.5	66132.4	61964.5	63763.3	51433.9	40454.7	62488.4	57296.7	59314.2	70018.1	69806.7	68987.9	41137.3	41324.5	66860.4	55846.3	24678.2	31956	88469.6	81162.5	39687.4	34674.4	41023.8	52737.3	75394.4	76627.1	55721.9	50318.3	97464.7	94370.8	67975.2	75082.2	50391.9	47338.8	61475.3
R-VICIANIN	719869	707581	1.26609e+06	1.27061e+06	598124	603308	783738	739572	682641	709829	1	1	921607	915488	993999	1113011	419342	423262	737255	693364	602803	625369	942260	927847	1.12476e+06	1.14781e+06	1.24083e+06	1.13904e+06	1.28417e+06	1.38354e+06	661031	675432	1	1	433512	442026	983810	985662	1.05131e+06	1.07741e+06	567844	617202	858145	851715	1.41509e+06	1402252	994418	970261	1168701
PANTOYL-LACTONE	67187.1	67899.9	1	90286.2	1	83425	80917	78565.2	87610.9	92753.6	96483.4	100243	121990	142798	92770	102240	84978.5	1	1	113525	70138.7	68951.6	80386.4	47455.8	133406	133007	1	83476.3	139841	141417	93706	85906.8	136897	129260	73798.5	1	117125	128232	133550	144748	142222	139809	175918	178786	1	1	134269	126102	156814
CPD-17601	1	135502	150787	211082	126988	1	135241	109544	130500	172973	133657	1	1	1	1	1	103786	1	1	1	1	1	1	1	174382	227782	1	1	1	1	1	1	12554.7	1	1	1	1	175477	220622	174899	152360	131425	119203	113127	48890.9	48932.2	79926.9	76489.1	135189
THIAZOL-YL-INDOLE	12797.5	21113.1	18880.2	11796.1	26577.4	1	27829.3	30494.1	17291.8	11149.5	21148.2	41295.2	18455.6	12066.4	45962.9	49580.5	20024.9	1	11083	11294	32409.6	34709.5	55971	59533.9	19272.5	25837.4	18367	19554.8	1	1	20058.5	25157.5	12586.6	20121.9	41753.4	30654.3	17742.5	11452.9	1	1	1	1	1	22912.4	86236.6	97391	67044.6	99268.8	1
CPD-9623	1	1	1	1	121493	84688.9	159432	119223	59725.5	53979.5	222631	165943	48212.5	37876.5	40090	142344	119710	134784	1	79456.2	90643.1	74731.9	136291	89026.4	172985	153410	114632	97874.4	1	41237.7	1	114079	99574.7	87436.9	51859.4	53949.1	129708	148048	112010	95241.9	1	1	160105	166331	275023	326896	1	229274	215030
CPD-15619	162036	218074	224848	224539	213752	220081	181615	184537	188479	187817	110167	191883	150283	159388	143686	167617	139048	138070	148094	176498	85734.2	111039	123207	94219.2	151597	159308	145642	159727	157507	148594	93364.1	137059	128776	127631	104485	97871.6	169213	178350	197315	229594	190581	245424	184798	193734	231193	271389	229433	236146	273938
CHLOROPHYLL-B	272554	242464	139053	163869	177950	148076	177365	130636	145757	114941	103302	56905.8	71425.1	94566.7	70534.4	64661.2	113412	125661	108198	88912.8	210365	134579	172387	205874	132987	151995	124788	139976	95953.4	85731.9	95984.2	118286	24577.4	32472.6	77630.9	81888.8	100966	167049	100174	81904.3	160542	146274	269722	222279	155130	125803	102693	83705.9	141967
CPD-5602	49916.8	47688.6	34436.1	37221.7	23711.4	26982.6	25798.3	25418.9	16924.6	23131.6	18272.7	17581.3	10988.4	1	1	17453.5	25011	23962.7	25432	24435.7	17315	12710.7	26527.6	16905.1	30126.8	1	11682.1	12296.5	1	1	1	1	30170.9	18917.9	1	1	1	24728.4	60194.3	1	1	1	32050.1	32077.9	1	1	10732.9	1	1
CPD-7545	35973.9	32163.6	57629.8	54318.2	35308.8	27348.7	74107.3	20265.6	62484.8	59616	18776	18492.3	45802	41809.8	53118.2	1	10553.5	41522.9	45437.8	43426.6	46508.8	71853.8	24321	17779.6	15957.2	44235.2	20121.9	25173.3	20038.7	24525.2	21422.3	18772.4	74306.3	19313.6	16564.6	10634.3	10724	11182.6	46452.1	81859.2	10891	53333.8	40767.8	38053.1	83911.2	82903.2	63684.2	51730.1	73776.7
DIPYRROMETHANE	1	116172	119723	1	1	1	63214.7	52202.7	80337.4	77859.1	70109.8	71006.2	1	48476.7	104495	1	87878.9	82128.6	1	61013.4	59858.3	45787.7	1	1	178057	194165	73435.1	73445.4	59544.4	66891	45479.6	26676.6	39533.2	38693.4	1	42438	87163.5	91682.6	113833	117427	1	89821.9	42425	1	1	1	74794	75435.9	37438
CPD-229	142454	19290.2	1	1	74202.4	79712.9	102966	77951.8	41679.6	46773	163371	182924	47727.4	46105.9	166028	194062	62533.3	66932.4	40563.1	51934.4	42523.8	34177.4	182036	21700.6	66406.2	75694.2	60612.6	62971.2	1	75707.1	66243.5	66604.1	1	1	24341.7	22621.2	1	57510.8	1	1	94802.6	85161.4	228093	225214	147118	173768	83123.9	72614.6	80657.2
CPD-8216	139414	67650.8	83771.6	101850	131204	145740	82258.1	101848	115977	53631.5	125980	162348	175538	104436	229587	40887.2	199120	43250.8	166079	221204	110352	77277.6	362778	245616	295077	337943	292144	154934	75010.1	142086	233239	318302	27984.5	32057	76291.9	1	16680.1	16455.7	127677	29741.4	74128.6	55362.2	1	1	462844	166151	155200	170152	130020
CPD-7546	589765	431443	600696	632294	1.40382e+06	1.41129e+06	1468502	1.46242e+06	1.15658e+06	1.10502e+06	1.35519e+06	708136	1.60294e+06	1.53806e+06	3.06935e+06	2.99696e+06	1.24382e+06	1.1916e+06	1397010	1.39689e+06	720854	672582	1797499	1.52834e+06	1.95773e+06	977268	1.43544e+06	1.43372e+06	678597	2244088	1.97261e+06	1.94683e+06	160196	129157	509548	1	1.6912e+06	1.66346e+06	1.45196e+06	1.55261e+06	747696	728798	71289.9	71735.9	3.40374e+06	1.01736e+06	2.13076e+06	2.22516e+06	877853
CPD-8084	1.15275e+06	1.02612e+06	686801	960780	825177	1.17084e+06	631985	586914	742393	516084	839233	485630	472072	435872	506930	478232	871690	854485	528200	523094	1.22006e+06	932643	1.3016e+06	908552	938845	679573	795205	793816	532502	355899	630587	579335	790485	770914	673106	622090	639327	704439	643362	600113	802212	743702	1.16301e+06	1.06275e+06	833510	945681	591392	492594	553152
CONIFERYL-ALCOHOL	1393177	1.48453e+06	498895	461483	1.45299e+06	1.37188e+06	1.21761e+06	1.51464e+06	944386	747807	404224	332780	1.47676e+06	1.28553e+06	443441	623837	872552	785781	822671	803013	2764789	2.50111e+06	1.0474e+06	750742	597971	622118	792336	460222	750926	735609	859248	730978	624563	1051257	1.30387e+06	1596251	669080	631052	1	343360	1.85453e+06	1.42932e+06	1.39472e+06	1.41301e+06	1357613	1.19689e+06	1.32241e+06	1419692	379222
CPD-8913	142144	136077	137965	152600	71171.7	67233.3	74903.9	60957	70099.1	89814.2	142447	119611	40890	28544.5	54282.5	66907.1	99908.1	96781.3	81945.8	1	174188	148803	152553	94016.3	141377	148703	85321.3	85034.7	1	90148.4	102080	62752.3	214404	205735	67709.9	79844.5	116999	140764	1	162326	130060	98869.1	174643	275225	77072.2	75225.3	44140.9	40002.4	90123.6
CPD-7416	1.11739e+06	1.29206e+06	603760	908680	1.12168e+06	749174	1.16019e+06	763435	1063648	1.04673e+06	1.08549e+06	175746	590609	807045	404392	449965	552270	479391	447436	519221	816886	600759	1.01109e+06	829928	650926	781580	1.04613e+06	849486	1	681602	360495	465197	430051	441160	546689	626748	443141	398139	801321	621351	876156	1.01771e+06	906794	781214	631858	914455	594821	556703	833127
CPD-15755	153230	156467	112847	104978	1	164708	173517	189078	170638	130024	276638	328002	183780	170178	266551	295820	147345	160186	208027	223492	69250.5	1	123287	97294.6	266883	233542	1	1	178006	179990	198711	197385	160577	161126	1	57633.5	228303	273929	276097	263390	113143	197436	1	5503.48	277108	406747	227233	218596	251197
CPD-8155	14663378	13837147	10185802	9076820	1.83008e+06	1.33611e+06	8.19197e+06	7.49455e+06	5842422	4207548	5286819	5952719	1.609e+06	1.43261e+06	6620372	6345140	6920450	7512968	4.23193e+06	5121797	3753922	5648758	3.6994e+06	3.51694e+06	7020893	7.14309e+06	8186893	8605510	6256681	5286971	2722093	2.96797e+06	3.8624e+06	3332892	6.15631e+06	5878898	7645574	9851094	7256236	7941945	9173808	8283231	4222994	4.14171e+06	4605913	5.02924e+06	1.79876e+06	2492537	9399482
CPDQT-331	176788	45484.8	20650.6	17575.4	97601.2	48893.5	96902.2	38387.5	1	1	219562	40699.3	1	1	36904.6	66501.5	32032.5	23092.3	1	1	66992.4	69926.1	101095	1	17839.4	17873.7	52491.8	39681.5	10913.6	12478.1	17799.5	35875.5	17959	1	11031.8	49296.7	1	125893	132063	11121.7	34741	41320.1	48628.5	46061.2	107815	73406.6	91177.5	44616.3	40196.2
CPD-12917	25981.8	18337.3	10494.9	16490.8	30674.3	19332.3	17630.4	17108	1	1	11190.1	11239.8	11192.8	1	1	1	1	1	18003.4	17965.9	1	1	1	1	17015.2	11180.9	10699.9	1	17415.2	19410.6	1	1	1	1	1	1	16255.2	24289.4	25394.2	27578.8	23278.8	17734.9	11472.6	17374.5	11509	11006.3	17937.4	23163.8	25461.2
CPD-2186	2816112	2.06504e+06	1.17506e+06	1.42983e+06	2.06897e+06	1.71393e+06	1.47415e+06	1.35677e+06	1.15747e+06	883303	534972	499049	1.58587e+06	2.20437e+06	1.07089e+06	1.0447e+06	1.0192e+06	1.20099e+06	1.51182e+06	3.05431e+06	1.00751e+06	1.10367e+06	889406	976929	1.28355e+06	1.28863e+06	1.57926e+06	1.52819e+06	2.29756e+06	2170775	1.41204e+06	1.34333e+06	945928	1.03717e+06	774104	1.61233e+06	1061942	2.46522e+06	1.32695e+06	2.8189e+06	2.3054e+06	2.19904e+06	1.34704e+06	1.43137e+06	1.25554e+06	3.27739e+06	1.65464e+06	1.58921e+06	1.33897e+06
CPD-9583	1	1	27529.8	1	42692.1	47395.6	44492.1	37971	28872.9	5854.86	33147.2	34916.3	1	1	41439.5	30913.8	1	1	1	1	1	35005.5	37301.4	22398.4	1	39803.3	1	1	82622.4	87262.4	36600	54072.9	1	1	29363.3	31327.9	39552.3	42867.9	1	1	1	1	1	1	1	1	56622.6	58139.8	59099.6
DAIDZEIN	139414	67650.8	83771.6	101850	131204	145740	82258.1	101848	115977	53631.5	125980	162348	175538	104436	229587	40887.2	199120	43250.8	166079	221204	110352	77277.6	362778	245616	295077	337943	292144	154934	75010.1	142086	233239	318302	27984.5	32057	76291.9	1	16680.1	16455.7	127677	29741.4	74128.6	55362.2	1	1	462844	166151	155200	170152	130020
CPD-10258	843214	837180	558088	622662	579954	744777	600718	573081	459683	475600	451364	430176	556324	530089	555911	587410	712054	597851	760117	729476	577340	629834	564339	537253	564670	529455	547564	550826	506397	486948	429106	450340	448512	493581	495855	532810	550378	607651	598692	590229	697857	749884	1.11988e+06	1.24082e+06	793140	781899	684104	673252	731856
CPD-10450	33382.9	28789.3	1	32647.9	20162.1	20047.2	25391.7	20778.3	37155.9	1	1	1	1	27326.3	1	23150.4	43444.6	1	1	1	37040.7	30906.2	1	1	1	1	28911.8	1	1	1	1	1	23111.3	19408.5	75576.6	13061.9	1	1	1	24513.5	1	40327.1	1	1	1	1	1	1	1
CPD-13353	1	338679	75400.2	12007.9	1	1	1	11350.6	22795.6	1	1	32063.8	24860.8	18563.9	45673.8	38335.5	118021	10406.3	11289.6	94329.9	166100	1	254245	1	32563.8	21144.8	111035	10726.3	16312	22529.7	28333	48826.2	24993.4	27946.4	493340	1	26488.7	1	10582.3	16282.7	1	180139	1	1	339625	18207.3	11486.2	19163.4	11456.1
CPD-10077	69810.9	65529.1	28413.2	30672.1	16703	90079.6	38495.8	79283.6	70706.5	1	520734	564740	27764.4	17556.6	192643	293867	67376.9	67011.2	77654.2	129054	21307.1	26566.5	22171.1	33602.4	170721	168662	134414	121514	323936	223060	189458	171726	18376.9	10636.7	34665	43248.5	22991	30037.2	200155	221671	36782.7	36939.4	13388.7	17102.7	269461	513064	174820	36996.5	753297
CPD-12490	1	1	1	1	1	71758.2	1	192495	69018.3	56236.4	91375.4	1	160789	153929	1	1	78356.8	1	97946.3	113672	1	1	266115	1	149844	154799	133959	130988	1	227943	1	1	46354.9	1	1	44437.3	1	1	1	1	1	1	1	1	1	1	1	1	1
CPDQT-299	1	1	126299	133186	43403.1	53477	27096.7	10996.3	41607.3	1	239293	246874	1	1	65026.2	142494	28331.9	27694.5	1	13779.2	1	1	11593.6	1	41083.2	34382.3	47576	46725.6	95343	75240.4	68289.4	52035.5	1	1	1	1	102782	113740	1	1	1	1	1	1	110750	174932	55180.1	51018.3	298288
CPDQT-34	78227.8	81302.2	83624.3	83196.4	75317.5	75621.6	49975.2	60028.8	150607	164406	86045.2	99362.1	72216.8	70160.1	48118.7	54923.2	54681.2	53676.6	62559.5	62011.2	35305.4	29110.7	108266	108928	38976.5	36100.3	97932.6	92869.8	93985.7	103296	66186.8	60243.2	48805.9	36840	89044.9	89651	50447.8	50654	67737.8	65190.8	65648.4	62043.4	41601.2	36481.6	89142.9	94739.6	123575	116692	151618
CPD-11685	346302	332969	347440	363744	81121.5	74412.4	288837	279616	201334	210656	219298	225947	201823	199278	336030	376211	192037	189987	213594	206279	242100	243704	478835	476377	393475	389234	404494	385012	234639	259823	199693	189864	400747	277286	350181	350112	331078	351645	336999	349839	224749	230160	218311	217770	418539	418848	175895	172681	322646
CPD-4405	1	11514.4	37972	36807.5	39389.4	43939.9	39641.8	52846.6	28983.6	1	85786.9	88003.1	22993.3	16696	95822.4	104224	30392.4	22905	47586.6	48724.2	1	1	1	16524.8	38023.1	30462.8	30311.8	29652.3	53012.2	38987.9	66645.4	65526	1	1	1	1	43564.6	22191.9	23098.2	44395.6	1	1	1	1	27474.6	73116.2	18192.6	48575.8	80422.2
CPD-12328	105529	1	111128	111694	197816	200389	178136	190443	155403	147666	93351.2	90558.8	200329	213744	199106	199675	157268	147206	199707	173717	101417	101815	164409	165080	153716	150145	152966	165896	154427	158659	229732	229160	177689	201521	192584	203355	138071	99773.4	163790	167235	1	1	1	1	1	1	1	1	1
CPD-9524	179014	194525	170863	159362	103968	97497.9	89329.7	93470.9	75576.5	71491.8	1	69579.4	94744.4	99432.8	148467	153433	182695	180922	85323.7	1	132645	129672	1	94076.9	158018	180683	64378.3	64433.5	58597.9	61765.6	56775	47200.9	206692	209882	133511	132821	164444	151921	186206	1	178765	212059	155031	167452	1	74909.4	1	1	1
CPD-9926	63636.9	59193	42977.1	34328.1	40828.4	18285.4	51302.3	47852.4	37042.5	11383.6	1	1	16424.9	1	1	1	1	44281.3	1	1	1	1	1	1	38256.5	1	1	27159.3	27681.3	1	1	1	1	1	39677.7	16439.6	1	11213.9	54037.7	43865.8	57516.9	25856.6	1	10279.1	39086.3	13182.9	10718.7	40691.9	46557.6
#NAME?	49166.8	48506.8	60780.2	67389.4	65815.1	64396	50603	45029.1	62649	83963.8	128569	127934	67815.6	69039.5	84326.3	80467.1	52480.3	34453.2	50434.5	60455.2	69585.8	76568.3	93125	51380.6	79283.6	89293.1	65383.2	62388.6	109152	1	46462.7	44977.2	118726	112873	44366.3	44781.8	84082.3	96096.1	107373	105248	37295.6	34125.2	1	1	90959.1	89941.6	82798.6	70827.8	1
CPD0-1815	35299	30770.3	16870.7	19011.1	19139.2	1	10982.8	11285.2	1	1	1	1	1	1	1	1	1	18629.6	1	1	1	1	1	1	16345.1	1	1	1	1	1	1	1	1	1	1	1	1	1	19122.2	12461.8	19458.3	19764.8	1	1	21396.9	1	1	12061.5	19587
4-FLUOROBENZOATE	113456	59122.5	44144.2	31822.9	116185	80767.8	77176.1	38089.1	23625.9	16769.6	138240	62993.8	1	1	16919.9	37751.5	55082	40578.2	18448.4	64648.7	40092.9	57004.9	66548.4	1	73279.3	50618.1	78877.8	71143.5	83347.3	80775.7	49406.2	40423.5	54715.9	36700.3	22246.3	10957.7	54673.2	120402	131511	80293.7	89105	92964.7	64769.9	65619.2	124937	98026.7	107939	78485.3	106607
CPD-10081	1	1	1	1	1	1	1	10772.6	18039.4	19005.9	1	1	1	1	11021.7	1	1	1	1	16741.5	1	1	1	1	1	12398.3	1	1	24877.7	18673.5	1	1	1	1	1	1	18395.3	12144.7	25027.7	25251.7	16863.4	17154.4	1	1	20045.9	39890.5	18138.9	1	28631.9
CPD-4579	25981.8	18337.3	10494.9	16490.8	30674.3	19332.3	17630.4	17108	1	1	11190.1	11239.8	11192.8	1	1	1	1	1	18003.4	17965.9	1	1	1	1	17015.2	11180.9	10699.9	1	17415.2	19410.6	1	1	1	1	1	1	16255.2	24289.4	25394.2	27578.8	23278.8	17734.9	11472.6	17374.5	11509	11006.3	17937.4	23163.8	25461.2
CPD-9367	202323	208367	173423	177054	160186	150975	131710	125553	132809	139865	22974	25000.2	32122.2	34754.9	28918	34217.7	140789	143720	145819	40073.7	1	1	146241	1	51552.1	46591	16716	18160.1	23413.9	1	11213.2	60049.9	49647.4	41176.9	1	1	61514	51029.3	254158	259084	170150	184615	161018	147554	1	1	106640	103801	43410.5
CPD0-1029	37783.8	28678.6	57194.3	39618.7	49522.1	57389	1	47134.1	72842	41299.8	16504.9	29749.1	42962.5	14792.3	41393.3	34855.5	28915.7	20567.3	20376.6	40504.5	38122.5	27258.4	21743.1	17000.1	1	22460	1	1	35323.1	28308.7	1	1	1	57704.8	16118.8	16479	1	1	1	13726.7	34708.1	1	23460.4	37669.2	1	10489.9	31139.3	1	1
CPDQT-423	313776	324225	243581	212499	152065	154318	300932	324898	284324	243939	277761	309992	256257	264860	336572	345983	297147	337784	236528	253012	269697	265844	271016	308582	342455	318188	321468	291828	233218	239584	190989	176646	210261	217558	266009	267316	390636	370052	353051	374717	333902	343611	212692	223853	234524	240344	245772	239801	379596
CPD-19387	1	1	1	1	1	1	43720.6	40458.6	1	23965.4	1	11315.5	24451.3	24774.9	1	1	1	1	25484.5	27421.9	18438.1	11479.8	17666.4	11782.4	1	1	34186.9	1	16631	18304.1	17357.7	11538.6	1	1	1	1	1	1	1	1	37151.1	46904.6	12632.7	19093.1	1	1	1	1	1
5-P-BETA-D-RIBOSYL-AMINE	23444.4	60302.6	132480	126883	111363	229326	182837	191733	174948	28401.3	155827	180084	220771	202367	354424	352191	124190	118298	119243	147304	51397.7	82666.6	111816	97955.6	174207	168688	115546	117101	275897	262497	297037	191423	128725	134257	60215	48331.5	162523	157564	90821.1	110957	32137.8	1	15846.7	54802.5	237469	1	306465	341858	202173
RHAMNOSE	162036	218074	224848	224539	213752	220081	181615	184537	188479	187817	110167	191883	150283	159388	143686	167617	139048	138070	148094	176498	85734.2	111039	123207	94219.2	151597	159308	145642	159727	157507	148594	93364.1	137059	128776	127631	104485	97871.6	169213	178350	197315	229594	190581	245424	184798	193734	231193	271389	229433	236146	273938
CPD-8662	683979	706875	571309	589352	395588	358574	613742	597256	434407	509569	306544	304728	329790	329209	679839	691542	547138	593150	427896	448855	361799	386551	472020	373783	204222	478866	483604	1	382383	392099	286877	311371	161524	276227	485256	467141	534549	582127	529789	533289	673413	704321	718480	697269	331104	372861	539232	515701	624162
CPD-7196	1	2.06392e+06	708317	2250119	769357	963430	740612	712237	605844	1.03245e+06	1.1673e+06	939448	1.69959e+06	1.07645e+06	1.0823e+06	1.16639e+06	860430	872096	1.39962e+06	774754	336825	1	415333	1.63776e+06	1.67838e+06	1	1	1.55956e+06	1.35656e+06	566178	261757	774884	1	1	1	861992	1.6127e+06	785308	1.85177e+06	1.4624e+06	1.34932e+06	1.86734e+06	1.92992e+06	1.95663e+06	2.33285e+06	2174504	1.95865e+06	834102	1.67235e+06
BENZIMIDAZOLE	63344.4	51470.9	200116	27496.1	133864	88285.7	171465	208316	181255	131929	106879	144043	225070	148534	172482	171091	179258	166074	105467	15034.2	117380	78539.8	274614	202674	182109	145091	65263.5	137695	14379.9	147871	148489	221088	75666.3	203013	205149	203425	208493	59744.7	41654.5	149117	117689	113943	1	83997.1	146005	233848	5445.48	149512	74134.7
CPD-8090	929103	826100	682929	893096	827185	543092	939953	540430	400984	409729	1	336447	692915	727292	378871	357567	785350	568940	547567	524258	1076556	789659	401342	487355	634513	709012	792429	809681	790953	564305	721632	726552	702794	648401	633703	621911	533545	593855	350814	1	850894	982349	1.50326e+06	1810975	987884	1.10539e+06	931965	834234	512425
3-HYDROXY-L-KYNURENINE	63263	60952.1	70327.8	78394.9	54093.2	48053.4	60185.6	52448.3	57834.9	60627	48413.3	36957.9	33058.8	33274	39709.8	46251.9	36819.5	34163.2	56194.9	52710.9	33030.8	36073.3	49005.1	51164.1	24713.2	30420	38261.9	39432.1	30138.3	28060.9	21002.1	23206	34688	37809.5	20102.8	26238.9	31911.3	42237.6	51812.7	49428.2	47747.8	51293.4	42739.6	34798.9	40365.9	41843.6	38571.4	30753.8	36105.2
CPD-19464	394310	403471	416474	411421	401024	396886	391567	385210	348556	348861	348333	341201	314395	299298	302483	338922	350379	329351	327135	314207	318285	330725	311102	292118	309782	308166	313675	305731	251578	259741	256854	256969	272005	297799	248606	271689	286786	316118	314088	317053	336457	232106	375286	354687	332563	355009	322442	306070	299176
4-METHYLPENTANAL	1	63700.1	23271	20319.1	96358.1	81301.6	113654	108851	70781.3	1	1	27613.2	17666.4	16654.3	1	20340.5	102476	1	1	100065	1	91249.7	1	104784	1	1	95307.8	1	224094	45719.2	64036.5	1	1	36956.9	52329.2	55862.5	18088.7	160355	1	28908.3	1	1	10569.6	1	28319.9	1	16753.3	10833.2	27442.3
10-HYDROXYDECANOATE	10881.7	1	10492.4	17082	17695.1	12713.7	19177.7	18739.9	20769.1	12270.2	22830.1	63564	37369	45571.4	62222.3	36195.8	1	12170.1	27437.7	31046.4	20502.1	29252.9	25398.3	12625.9	36403.8	28603.7	21628.7	11181.3	29780.9	28710.1	20709.1	17927.6	36177.2	50315.3	22910.4	18040.9	20967	17412.1	26559.6	10894.1	1	1	10969.4	11896.9	44426.5	34159	36166.7	39018.8	34731
CPD1F-139	152596	160519	423767	442813	214336	192978	82576.7	79892.5	262236	41243.4	10711.2	16826.2	125866	153019	67662.4	108296	44550.8	81069.3	109375	106556	416825	458372	52836.2	43998	46111	66013	51505	52028.3	130849	128878	61244.4	70195.1	58468.2	63393.5	33369.4	32253.4	73132.5	73375.4	76134.5	61450.1	92234.3	85813.9	16659.5	73059.3	115911	56975.1	66219.1	144684	56814.1
CPD-9876	250026	232138	171818	166826	245730	256339	271090	238339	202513	288116	262882	192383	230877	226100	274421	206037	181844	157413	354215	282340	359965	230511	201998	128346	334714	296107	280988	321176	409264	440916	444371	333863	196636	255739	241032	265352	303233	316860	207664	144813	375924	266651	185738	175984	379528	308721	276157	305476	232254
INDOLE-3-ACETALDOXIME	297294	283282	194602	195474	66923.1	68434.8	138169	128791	70958.8	91493.9	125699	101609	40741.2	42502.8	92089.6	82364.2	106444	97043.8	84278.4	75284.5	244866	198636	254861	141248	140138	137803	165316	160724	106453	102141	131036	106788	296211	301430	232805	250909	101627	108021	206572	182287	155488	142826	285233	286717	143710	118772	63222.9	63354	72866.1
VELLOSIMINE	1	1	1	1	11247.4	10877.4	19816.9	20057.6	1	1	36699.7	35719.5	1	10962.7	11246	1	1	1	36399.3	34987.4	1	1	12986.5	24997.7	26368.5	20203.2	1	1	19173.9	18951.5	1	10702.1	1	1	1	10548.9	20678.4	18441.5	25510.6	31464.6	92813.6	1	73157.1	75909.4	170340	173022	1	186397	32888.3
17-O-ACETYLNORAJMALINE	1.01713e+06	1.08028e+06	1.20372e+06	1.20697e+06	838748	881279	1.1895e+06	1.16324e+06	1.09536e+06	1.15611e+06	1.19056e+06	1.29794e+06	908650	943702	1086081	1.06383e+06	1.14956e+06	1.18629e+06	1.2381e+06	1.26689e+06	790422	834660	874750	787713	1.45761e+06	1.49548e+06	977395	959309	1.10102e+06	1110568	848457	806372	1.46283e+06	1.41939e+06	856018	855370	1.32649e+06	1380515	1.62044e+06	1.64791e+06	1124451	1.18083e+06	1.16965e+06	1.17988e+06	925777	921919	964912	956353	1374531
CPD-6122	1	1	39437012	38839520	24328062	24355602	1	45844372	33274578	32963544	27963252	34640568	9613986	9423984	12230700	12368255	36924024	39075144	31594574	32437750	13901980	13978875	58193976	56543924	21916342	21755010	14770430	14680273	10448125	10591584	14235045	14775250	27110390	26274932	1	41979808	36813820	34305492	70144200	78207696	32746336	33884732	37374340	38283412	10268821	10676083	12026096	12492350	22386902
CPD-15269	1	1	1	1	50430.9	39007.9	33206.4	10266.7	5601.15	10209.2	250863	299411	46405.4	47386.4	1	148564	1	10161.4	21098.7	1	1	1	1	96887.1	68105.8	1	10383.6	10300.7	95963.7	73028.4	10105.3	15344.4	1	1	1	1	44044.5	11132.1	49739.7	59583	1	1	1	1	129474	216545	49948.4	58608.5	206741
CPD-8082	605202	637096	315546	493344	427219	491181	323799	300653	222944	227475	439798	583236	276650	561372	274022	294993	461929	499486	287991	280135	732985	648731	673847	568598	578110	542147	437031	410746	382726	245547	399854	376751	429508	409576	375839	380227	460936	476672	314701	326433	438957	448076	975182	1.11881e+06	724135	694178	394501	385183	405282
TREHALOSE	1.58623e+06	1.63574e+06	2.50682e+06	2.48115e+06	3.76412e+06	2.77395e+06	3.63742e+06	3.92832e+06	3.40848e+06	2.19436e+06	3089427	4.189e+06	1.16604e+06	1.10043e+06	2.03585e+06	6.32265e+06	4462302	4424431	2.78803e+06	7.94861e+06	2.07061e+06	2.04718e+06	1	1403857	7315465	7.31423e+06	2.61993e+06	2.55356e+06	6111763	7.74072e+06	6.01693e+06	2.62952e+06	1.62471e+06	3.4469e+06	818094	843510	8.25963e+06	2.54538e+06	5.12035e+06	7.30142e+06	2.8724e+06	2.47943e+06	2.0881e+06	2.26553e+06	2052778	1.87603e+06	6.16018e+06	6.34762e+06	8.2281e+06
CPD-12918	182073	176226	291624	301206	79729.8	68332.5	95839.6	93695	147842	139037	1	46208.1	58028.6	59204.2	140242	153753	169715	178619	146699	145508	108598	110520	97211.4	96935.7	166297	164093	47485.7	40526.9	95465.7	102204	19403.4	47260.1	223668	215370	56058.8	1	85723.7	86333.6	145111	132862	132139	130606	235779	237379	96913.7	102852	94891.9	97385	1
CPD1F-129	117554	120031	64766.6	86934.9	74474.1	49214.7	114797	95329.4	73634.4	36207.5	17033.2	12094.1	46003.8	13985.6	44032.3	19896.6	58429.5	54109.7	88957.2	76258.6	17172.9	1	44569.1	64328.4	73181.4	72691.5	84749.8	61829.7	53911.5	24788.3	1	74835	17949	43246.8	74641.4	50709.7	13817.5	45660.7	100064	81050.4	101171	64007.5	1	1	83333.6	53544.8	45408.7	89932.1	95392.2
AMINO-HYDROXYMETHYL-METHYLPYRIMIDINE-PP	1	1	1	1	1	1	12490.6	11450.5	1	1	41684.7	39415.7	1	1	48097.1	39433.1	11488.1	1	1	1	1	1	20205.6	19846.9	24452.1	19553.4	11245.6	11301.6	23813.9	28324.7	37195.5	29117.4	1	1	1	1	23230.1	28211.3	11736	22391.9	1	1	1	1	48724	33508.3	54394.1	65402.1	55333.6
CPD-8077	1	311611	219663	283569	342452	285961	314975	243210	156095	160686	160179	99549.9	224803	332273	197515	198842	380358	227649	181015	173585	205309	240730	163571	153900	344735	329463	310247	313522	216618	172985	291526	283173	173946	170058	210331	188547	275590	291439	203888	199828	231425	259883	1	1	300920	1	1	426401	265674
NAPHTHOL	51505.2	175638	23664.9	91688.8	153949	103828	132398	109630	16447.3	29746.8	150248	105521	59180	15642.8	82217	74883.2	111822	119940	85485.3	93111.3	103440	127032	137482	70963.6	22585.4	127811	91172.4	27901.3	33270.6	116576	71394.9	59497.3	84305.1	78717.8	75941.8	84591.3	84376.5	140988	150868	36695.4	153046	122350	40318.4	125753	115787	107653	108046	102096	135254
BIOTIN	379263	391909	296251	346904	218434	237285	211018	221813	259852	261208	111897	167676	1	169243	283635	282569	590037	590062	453591	324396	111615	1	1	1	301345	309585	145041	1	127119	1	111434	98112.1	204500	192973	107998	117084	168896	168297	397461	1	303260	304895	160474	182510	1	1	243476	243785	144063
2-FLUOROBENZOATE	113456	59122.5	44144.2	31822.9	116185	80767.8	77176.1	38089.1	23625.9	16769.6	138240	62993.8	1	1	16919.9	37751.5	55082	40578.2	18448.4	64648.7	40092.9	57004.9	66548.4	1	73279.3	50618.1	78877.8	71143.5	83347.3	80775.7	49406.2	40423.5	54715.9	36700.3	22246.3	10957.7	54673.2	120402	131511	80293.7	89105	92964.7	64769.9	65619.2	124937	98026.7	107939	78485.3	106607
CPD-10797	57741.5	29908.2	27722.6	18219.1	34008.9	41648.5	43524.1	44401.6	11894.3	24688.3	57553.8	39208.8	11357.2	17324.8	23840	19746.9	19062.4	23979.4	25811.2	26002.1	39685.3	17567.6	23143.5	11783.1	18467.9	17476.3	1	1	1	1	26042.6	11703.6	1	1	1	1	19005.7	18581.6	35645	21226.3	62574.7	17468.5	1	10538.6	42231.2	53483.1	24825.6	22977.4	18151.3
2-HYDROXYISOFLAVANONE	583155	609004	684954	661645	757664	945247	763467	741231	961548	1.00579e+06	1.0574e+06	1.11299e+06	887412	1.02293e+06	940530	1.04736e+06	751737	635423	793215	942532	620999	614697	600190	472330	866830	889673	826433	840630	1.18069e+06	1.06322e+06	716024	728598	625036	649389	575329	542592	926072	833642	1.02862e+06	958332	842452	842437	621041	617599	991806	1.14332e+06	846747	870816	1.28316e+06
CREPENYNATE	2.63494e+06	2.5898e+06	1	1	1.30729e+06	1.18009e+06	213783	226891	3.32784e+06	3448837	2.1504e+06	2.12626e+06	576107	522067	1	1	1.22867e+06	1.12333e+06	2.31607e+06	2.33554e+06	813840	864666	1.32207e+06	1.26217e+06	307328	306441	1.67396e+06	1.68942e+06	206591	205071	642116	674169	342767	389808	683386	687014	414834	469185	1	1	1	1	654584	653676	84290.6	90423.3	1.99417e+06	2.04499e+06	88669.9
ASN	26345.7	22929.5	207606	1	213179	158324	163085	138073	134216	30667	471561	11304.7	101830	157862	153468	126948	127995	158154	16379.7	259592	71632.5	89996.1	16727.6	42863.6	234046	10963.8	208101	201829	290490	269220	187668	294327	17257.2	171662	40258.2	10575.1	163085	17809.8	1	1	1	1	25176	24674	82845.1	69522	76167.8	60603.9	1
HYPOXANTHINE	1	1	1	1	19732.5	25658.9	18885.2	12564.9	10382.5	15754.6	28271.5	22085.5	1	1	1	1	1	1	1	1	1	1	14452.6	1	1	1	1	1	25782	26865.4	1	1	31619.1	22771	12056.9	17458.7	10956	17623.6	20400.2	14192.9	1	1	1	1	12451.8	12539.3	1	1	34868.5
CPD-13084	2.75399e+06	2507897	1.54726e+06	2.15934e+06	2.16175e+06	1.60817e+06	1.4832e+06	1.43013e+06	1.13249e+06	1.23595e+06	1331835	109478	1.24794e+06	836112	845604	866014	1.47864e+06	1.39496e+06	1.37011e+06	1.49642e+06	1.07105e+06	1212794	2.00399e+06	1.81365e+06	1.17452e+06	1.76942e+06	1.34066e+06	1.43216e+06	1.05807e+06	892180	1.36114e+06	1.36388e+06	1.25677e+06	778734	1.20111e+06	763197	1.14104e+06	1.45447e+06	1.76956e+06	1698181	1.80965e+06	2403922	1.29127e+06	1	1	1	1	1.26565e+06	1.69628e+06
LUTEOLIN-7-O-BETA-D-GLUCOSIDE	1.01375e+06	1.00804e+06	2.76987e+06	2908157	357359	358400	781875	773622	730637	787511	1.44949e+06	1.55664e+06	1.09778e+06	1.05679e+06	1.47677e+06	1.67467e+06	346595	341651	754191	734928	760337	764924	1.91484e+06	1.9011e+06	2.51854e+06	2.54057e+06	2.09483e+06	1.98792e+06	2156540	2.2542e+06	646283	594605	1.95015e+06	1.49742e+06	461391	452583	1.33404e+06	1.29711e+06	1.74134e+06	1.78702e+06	560039	556631	964300	1.02311e+06	2187248	2288741	847826	816158	1.35285e+06
#NAME?	2.60546e+06	2.37643e+06	1.47367e+06	1	2868688	3.29979e+06	1.1247e+06	1.13009e+06	1.48763e+06	1.51653e+06	636143	666119	2.55126e+06	2.50508e+06	1.12708e+06	1.17229e+06	1.28321e+06	1.32241e+06	1.99216e+06	1993911	1.58502e+06	1.55216e+06	1.11279e+06	1.03986e+06	1	1	1.38474e+06	1.25164e+06	1.74289e+06	1.80622e+06	2.26344e+06	2.24477e+06	1.96453e+06	1.95185e+06	3983418	4.10069e+06	1.81691e+06	1.85081e+06	1.64035e+06	1.7571e+06	2.82819e+06	2866981	2.00833e+06	2.00236e+06	1.03107e+06	1.02338e+06	2.50829e+06	2592218	1.12624e+06
ALPHA-METHYL-TYROSINE	39782.2	35890.4	50393	58228.7	46238.1	37282	43052.5	31189.5	1	1	43926.7	31522.4	10393.9	22531	25803.2	20005.8	54930.4	11433.6	29215.4	40502.7	27159.9	18446.9	31719	20295	12091.1	18478	19811.3	26452	31691.2	30670.5	20776.2	20914.4	27427.7	28357.6	16767.4	36086.4	11628.6	24787.7	32639.5	29957.3	28875.1	65238.8	33586.4	32567	38422	36386.5	34613.5	28841	30287.5
CPD-19423	1	217976	144027	1	166908	1	141040	154481	129645	185178	108094	91141.1	120442	97491.2	387207	106759	1	1	196246	254424	1	202131	17064.3	197468	346777	149575	150780	156858	97178.5	294369	148478	164798	279741	123081	202178	211824	129527	96673.7	169433	230603	251388	241094	160231	159974	86234.6	88283.9	76628.4	95783	358708
CPD-10507	1	1	1	1	18414.5	18711.8	1	81308.1	1	1	1	1	29793.3	30516	40506.2	33316.1	1	10456.3	18445.4	18512.7	1	1	57389.8	38452.3	25990.9	31021.9	12669	13985.1	41015.8	36976.2	33528.2	39526.1	10533.6	17340.3	1	1	1	1	85386.3	83765.5	1	1	1	1	19616.8	19977.9	29453.6	33442.1	18007.9
HYDRPHENYLAC-CPD	1.41171e+06	1.58987e+06	2.63732e+06	1.98322e+06	1.84843e+06	1.84464e+06	2.04944e+06	1.76395e+06	1.92759e+06	2.22347e+06	2.02195e+06	1.87184e+06	1.71694e+06	2280017	1.96772e+06	1.98474e+06	1.29598e+06	1.28721e+06	2.52181e+06	2.45891e+06	1.74488e+06	1.89868e+06	2.0996e+06	1.55377e+06	1767317	1.77512e+06	1.88543e+06	1.9311e+06	3043283	2.82825e+06	2172816	1.76115e+06	2.61229e+06	2.50141e+06	1.44215e+06	1.54387e+06	1.60728e+06	1.823e+06	2.32816e+06	1	2.00865e+06	1.96178e+06	1.82432e+06	1.90573e+06	2393821	2.48899e+06	2.45421e+06	2471267	2.28973e+06
CPD-11779	1	1	881610	1	1.1872e+06	1.17475e+06	1.29385e+06	1.1442e+06	1.00125e+06	999014	1.69421e+06	1.96803e+06	997170	922596	2255023	2.07195e+06	1.00422e+06	1.01706e+06	963534	893277	314219	841420	1.71937e+06	1.389e+06	1.33903e+06	1.38886e+06	1.13254e+06	1136519	1.02363e+06	1.06598e+06	1.47511e+06	1.49345e+06	1	791853	759184	897030	1.099e+06	1.1532e+06	984373	1.49883e+06	1.58337e+06	1	1	1	4.92197e+06	1.50676e+06	3312227	3.40954e+06	3.50399e+06
INDOLE-3-ACETYL-LEU	1	1	1	1	238286	277508	122615	125668	1	91429.2	48663	1	1	1	1	98752.7	47642.4	1	88191.6	1	211391	202881	1	1	1	1	70309.8	66674.9	241492	254535	166541	119043	1	1	210683	1	1	1	1	1	104797	109879	72744.9	80117.7	176074	182226	265365	287378	179217
CPD-13085	212561	228001	78113.9	62986.4	498101	403417	1	145319	163287	187204	1	1	90543.2	117005	37399.7	37947.8	84988.5	95475.1	158850	207303	97845	103122	114068	68432.5	49989.5	34809.9	94746.2	91932.2	142035	143297	53634.9	49008.3	52849.2	48166.4	274859	284796	117844	153792	104639	89789.2	216140	181123	163572	166159	1	1	190391	163854	97132.6
CPDQT-436	39925.6	37683.9	46548.4	39973.2	36325	32957.6	21414.9	21343.4	72207.2	63744	37358.8	32802.8	1	1	1	1	26533.8	21990.9	29677.3	30616.2	16000.4	11477.1	37946.4	37791.7	17727.2	12375.2	33159.3	32255.2	33868.8	32457.5	20725	27449.3	1	25543.9	39420.9	41612.3	11918.7	12457.6	33768.7	31244	38998.4	1	14575.8	19129.3	1	1	34425.7	32856.8	59642.3
CPD-511	87631.4	15192.1	54074.6	1	1	42768.3	108658	252182	127918	175592	223472	197686	66368.3	142007	1	226626	1	1	191553	231210	89756.8	111152	204452	113839	184633	178832	118093	124511	381305	385171	133836	137892	59241.8	1	141784	148318	1	185842	242589	1	52914.5	36184.7	1	1	344335	360352	22461.2	22474.3	330666
CPD-15742	11166.8	11478.6	17066	22878.6	27420.7	26866.8	216179	209692	11706.5	137990	12413.3	255306	269276	19280.8	259661	255087	189295	194195	217745	230196	177779	169333	156920	135711	213922	206577	306959	308923	449744	453256	11089.8	247778	16838.5	10461.8	22839.7	22819.7	10990.6	239872	49787.9	276670	30509.8	233435	31333.7	32271.1	337523	339877	348544	339498	373029
CPD-263	2.60546e+06	2.37643e+06	1.47367e+06	1	2868688	3.29979e+06	1.1247e+06	1.13009e+06	1.48763e+06	1.51653e+06	636143	666119	2.55126e+06	2.50508e+06	1.12708e+06	1.17229e+06	1.28321e+06	1.32241e+06	1.99216e+06	1993911	1.58502e+06	1.55216e+06	1.11279e+06	1.03986e+06	1	1	1.38474e+06	1.25164e+06	1.74289e+06	1.80622e+06	2.26344e+06	2.24477e+06	1.96453e+06	1.95185e+06	3983418	4.10069e+06	1.81691e+06	1.85081e+06	1.64035e+06	1.7571e+06	2.82819e+06	2866981	2.00833e+06	2.00236e+06	1.03107e+06	1.02338e+06	2.50829e+06	2592218	1.12624e+06
PHYTYL-PYROPHOSPHATE	77554.9	1	1	1	1	1	67187.2	67004.1	23603.2	56105.8	17871.9	23432.5	65281.8	64751.8	61651.3	52968.4	19047	23188.2	92312.4	1	11046.9	23600.6	1	27185.2	25560.2	25365.5	41158.1	45882.3	21925.7	51656.7	38159	38292.8	1	1	17012.5	1	77273.1	83062.1	53543.9	64014	90992	84578.7	52579.7	1	76054.2	66569.4	87823.2	86140.6	84325.1
CPD-9887	1.0955e+06	1.11996e+06	1.13542e+06	1078629	1.90472e+06	1.82694e+06	1.76456e+06	1.55241e+06	1.42286e+06	1.52646e+06	1.28318e+06	1.44547e+06	1454512	1.44623e+06	1.51848e+06	1.33971e+06	1.12355e+06	1.08684e+06	1.46721e+06	1.38536e+06	1247576	1.34512e+06	1.46379e+06	1.12675e+06	1.6455e+06	1.61649e+06	2.29071e+06	2215069	3512843	3509809	1.5798e+06	1.70449e+06	1.24544e+06	1271972	1.04755e+06	1.06716e+06	1.85007e+06	1.82124e+06	1.3308e+06	1.2527e+06	1.15653e+06	1.30616e+06	1.06262e+06	1.06491e+06	2.57715e+06	2.46885e+06	1.71845e+06	1.71878e+06	2.05942e+06
CPD-4616	110931	115058	177070	154344	182742	171483	132518	131280	231805	221266	490766	516259	182305	187736	406148	411212	1	1	134926	115488	245166	231679	282124	298939	258923	249643	167655	166986	352123	371405	144577	126296	370918	378579	111913	115182	290572	273670	304714	323881	173209	68793.3	135665	148648	320998	328248	268852	289337	404294
CYCLOARTENOL	91454.4	107727	89217.9	103014	94956.6	85088.7	73679.8	69938.5	67669.1	67330.4	52733.6	60168.3	60890.7	50995.4	55010.6	65250	64860	59794.7	69380.6	58942.4	56332	73122.6	58414.3	55299.2	79544.1	71311.7	74853.4	69440.6	67116.8	65918.4	31046.5	40536.1	47071.1	58318.1	44056	53575.2	71719.9	79060.7	82696.7	81549.3	73843.5	86330.5	76315.3	97219	93446.2	103599	106912	93988.4	96749.9
CPD-16771	1.0955e+06	1.11996e+06	1.13542e+06	1078629	1.90472e+06	1.82694e+06	1.76456e+06	1.55241e+06	1.42286e+06	1.52646e+06	1.28318e+06	1.44547e+06	1454512	1.44623e+06	1.51848e+06	1.33971e+06	1.12355e+06	1.08684e+06	1.46721e+06	1.38536e+06	1247576	1.34512e+06	1.46379e+06	1.12675e+06	1.6455e+06	1.61649e+06	2.29071e+06	2215069	3512843	3509809	1.5798e+06	1.70449e+06	1.24544e+06	1271972	1.04755e+06	1.06716e+06	1.85007e+06	1.82124e+06	1.3308e+06	1.2527e+06	1.15653e+06	1.30616e+06	1.06262e+06	1.06491e+06	2.57715e+06	2.46885e+06	1.71845e+06	1.71878e+06	2.05942e+06
MALTOTRIOSE	20375.4	26689.2	30435.2	22153.8	10868.9	1	21537.9	27417.7	25650.2	24865.8	35595.6	45036.6	1	10777.7	28485.5	23827.9	1	16901.6	26925.8	28749.7	1	1	16784	18397.4	20434.4	27784.9	1	10861.3	1	1	1	1	13397.8	18559.8	1	1	32728.3	28979.4	63384.5	71809.8	26106.3	20428.4	16270.7	11095.9	1	1	1	1	24599.7
CPD-12223	24399.3	30105.8	31368.1	34096.9	16334.2	17039.7	29539.1	30736.7	16922.7	23694.3	38183.6	33774	23494.6	24508.4	16022	1	26384.3	23619.2	24984	30318.9	16922.3	10136.4	22488.4	1	39595	41175.1	16999.4	22764.3	31186.2	30707.1	16548.5	15464.7	41590.4	34309.6	1	10985.2	38923.5	48466.8	50480.2	51629.5	35623.1	37748.7	37657.1	39263.8	23755.6	23098.7	25149.7	27747.9	44342.2
CPD-3942	1	1	1	1	121493	84688.9	159432	119223	59725.5	53979.5	222631	165943	48212.5	37876.5	40090	142344	119710	134784	1	79456.2	90643.1	74731.9	136291	89026.4	172985	153410	114632	97874.4	1	41237.7	1	114079	99574.7	87436.9	51859.4	53949.1	129708	148048	112010	95241.9	1	1	160105	166331	275023	326896	1	229274	215030
CPD-6484	220040	222272	239541	386873	281852	273636	210217	177485	204116	371867	508510	480137	290451	279840	249238	1	215550	1	191920	265856	258632	285322	358462	1	258537	415784	250650	1	443585	486283	172994	31130.1	484190	475830	168292	172645	279796	433003	539294	480261	1	1	1	1	424993	367252	389824	284798	446770
CPD0-1245	1.00537e+06	1.11805e+06	971347	926296	1.56295e+06	1626775	1.59953e+06	1973897	1.79485e+06	1.91551e+06	1.42782e+06	1.69989e+06	2.34469e+06	2.36447e+06	2.37664e+06	2445277	1.87715e+06	1.82035e+06	2.1609e+06	2.39519e+06	1.46502e+06	1.56628e+06	2982336	2.87557e+06	2.15077e+06	2.30526e+06	1466710	1.54226e+06	2.14147e+06	2.05471e+06	1.7364e+06	1.82653e+06	1.98806e+06	2.08078e+06	1.61174e+06	1.33867e+06	1.81396e+06	1.52887e+06	1.53768e+06	1.84117e+06	1.31707e+06	1.43233e+06	581244	612382	1.20631e+06	1.43042e+06	1.92146e+06	2.02405e+06	1.90437e+06
undecaprenyl	128196	133244	87300.6	101296	1	1	37236.8	49023.3	16530.4	1	30183.9	49577.2	1	1	25155.2	37710.4	10554.5	23131	1	10647.4	1	1	1	1	49801.4	50408.2	52096.8	52310.4	49278.3	49643.7	1	1	28786.2	16909.5	22283.8	1	49534.4	95376.7	82591.7	50366.6	57237.9	67788.6	1	1	34569	29850.4	1	1	100638
CPD-7614	16150.9	55738.5	56323.1	56576.2	45784.1	54756.8	39239.8	38914.9	42607.1	19409.5	1	30570.8	182746	167770	11377.5	29705.7	24552.3	16573.2	11509.6	36082.3	265432	17378.3	98348.7	72426.8	12177.4	22333.7	16474.4	11812.9	75919	15682.4	65122.9	61673.7	21576.5	26570.3	16071.8	206738	32403.3	34368.4	36351.4	57828.3	1	1	1	1	1	1	60092.1	73634.1	70343.5
CPD-6955	67066.3	81304.8	72305.9	71919.5	60227.5	62708.2	79398.7	90494.4	40154.7	41944.4	52581.6	103569	39098	39331.7	39676.7	37911.3	53385	50069.3	46225.9	38995.7	135884	140953	63402.8	69853	50647.9	50110.2	51638	54747.1	37655	39585.4	50416.8	52020	73027.6	75937.8	119018	101471	52226.4	45591.4	41283.2	53263.5	67803.6	61937.7	105895	102672	59317.8	57320.8	47670.4	48965.3	59135.4
CPD0-1437	447679	434081	465529	277735	504804	508870	263965	340779	462869	455506	120642	96291.6	211555	223257	244077	137082	328449	358667	189152	286918	438469	397022	140264	110661	189257	247046	298746	244937	201694	188946	243609	205936	343318	361445	378573	390609	271990	292252	168860	170269	532826	432610	368765	363719	79817.9	180404	325350	312503	176773
5-HYDROXY-FERULIC-ACID	1.72387e+06	986187	1817813	142744	2.34522e+06	2.28884e+06	947941	2318327	1.01976e+06	80631.5	1.71885e+06	2.12715e+06	2.76048e+06	2.70559e+06	1869186	1.78371e+06	697965	3019796	2.95342e+06	2722976	1.77413e+06	1.77257e+06	332254	224703	798940	591967	2.0371e+06	2306837	1.97483e+06	2.16113e+06	2.69123e+06	2.90819e+06	477660	2.06336e+06	2.73482e+06	2.83209e+06	779175	715855	763176	2.91151e+06	1	2.01697e+06	1	1	1	1	1	1	1
CPD0-1467	319671	305270	323446	278718	198249	200754	377804	362593	237448	1	156246	155728	1	230999	316788	338271	532024	550383	447484	483682	321282	327571	1	142770	246665	249149	212421	217339	1	157054	134032	136223	324954	304478	200420	211035	218594	245974	241585	235348	388097	422787	551049	241149	1	1	228540	1	204065
CPD-8851	171549	249975	187277	55828.2	1	1	233313	242416	156396	162762	429839	419668	155560	162936	379066	416405	196906	56909.5	142941	41508.7	1	1	336528	325225	77628.2	208893	246286	239032	189325	181273	95797	103363	168076	168506	233358	1	208566	61985.2	204120	209081	134139	131416	62472.6	59530.5	335108	185373	176619	176450	204899
CPD-12045	1	16693.6	86203.7	86048	1	1	1	11034.9	38230.2	30203.2	25108.6	11934.7	1	11992.9	19628.9	19104.5	1	1	1	1	1	1	1	1	21394.6	25894.1	1	1	17812.1	11972.7	11495.3	1	11946.1	12219.6	1	1	38432.3	24927.2	35423.3	42000.9	11092.1	1	15849.8	16243.8	17743.6	17931.3	22658.4	24387.8	17791
CPD-13098	138719	145388	399592	352235	141004	173077	293389	298812	404643	391408	458755	494491	223057	234565	404447	351872	282662	293274	364812	372855	93568.4	94387.1	184119	184680	397980	398619	253870	219253	313247	331757	207150	206268	256870	258514	68257.6	71143.9	339582	320341	389686	423265	135627	133925	151482	165713	241389	238055	204199	229453	312580
CPD-14592	240005	290771	243414	246671	56534.3	52265	176131	168116	194533	177114	117170	138541	63357.8	59760.8	85231.4	116388	89468.4	89525.8	81867.4	83903.6	150602	139037	70594.9	60066	108874	109451	69032.8	77542.4	45077.4	21849.8	1	1	165624	168106	157425	155860	155933	143941	153948	169841	166380	155020	227105	234844	11789.5	77002.2	1	1	106780
CPD-12165	1.09314e+06	1.08089e+06	960875	985590	380105	386517	247427	833990	797127	194926	1.55571e+06	1.67184e+06	1200227	1.15383e+06	1.63238e+06	1.83525e+06	367762	355467	211749	213963	181267	189627	2.09897e+06	2158044	2.76813e+06	2.7664e+06	2.27611e+06	2.15746e+06	2.36992e+06	2549361	176284	639929	2.14131e+06	1.67355e+06	513125	500646	1.44706e+06	1.39974e+06	1.89932e+06	1983716	169024	184914	1.02317e+06	1.09808e+06	2.47272e+06	2.51065e+06	935154	887978	1.45991e+06
CPD-302	43421.3	36554.5	36401.1	32236	47034.7	52848.1	51158.5	32192.7	53711.8	58031.3	98710.2	97167.9	33158.7	35314.3	50438.4	65330.6	31620.4	41382.2	38965.1	62361.4	41661.3	42045.6	72204.3	37946.5	56776.1	57087.5	54309.2	53886.6	81684.1	76496.9	38721	42035.8	41244.2	40758.8	29404.9	42414.4	43013.7	64177.6	78033.7	74646.2	52489.8	61610.3	31451.7	34344	78502.5	87373	64334.6	53522.8	94203.9
CPD-15699	1	16693.6	86203.7	86048	1	1	1	11034.9	38230.2	30203.2	25108.6	11934.7	1	11992.9	19628.9	19104.5	1	1	1	1	1	1	1	1	21394.6	25894.1	1	1	17812.1	11972.7	11495.3	1	11946.1	12219.6	1	1	38432.3	24927.2	35423.3	42000.9	11092.1	1	15849.8	16243.8	17743.6	17931.3	22658.4	24387.8	17791
CPD-9625	34484.1	28250.4	120541	58466.2	31242.9	25374.3	11323.8	10632.5	87292.1	143234	11354.3	54748.5	27887.2	35128.8	112440	40950.4	136432	1	107371	94086.8	121341	47631.2	73843.9	48693.8	142470	116026	25069.9	27443.5	48635.2	17255.3	25011.3	76269.2	171407	32163.5	12420.1	13230.6	78058.9	49288.2	35493	40604.7	10780.1	88134.1	93635.7	112098	77260.9	75137.5	48675.8	38610.9	45558.5
INDOXYL	18812.9	19789.1	29221.5	22094.1	39036	48862.4	49914.8	50113.7	29168.1	36872.5	60914.3	58541.9	26133	26053.4	67175.2	54025.9	48479.9	48088.3	33362.9	40301.7	26096.9	31885	50831	20684.3	53169.6	60066.6	46306.6	42726.7	48707.1	40657.9	78701.4	54539.3	32380.2	27765.3	1	19337.9	50302.4	41398.2	31286.7	37027.8	28950.6	19733.4	16410.8	11770.1	35213.3	67781.2	74984.2	72196.8	64005.6
PYRROLINE-HYDROXY-CARBOXYLATE	65215.7	73837.4	55226	51775.7	34525.7	35226.7	21308.9	20456.7	29501.2	26870.8	1	1	11882	12016.4	1	1	19789.6	18397.5	1	1	55499.9	45908.7	1	1	1	1	12097	11851.7	1	1	1	1	29360.5	30979	59038.5	65855.5	1	1	1	1	84587.9	67872	122207	125731	1	1	1	1	1
IMINOASPARTATE	139826	168484	215283	210201	147288	168038	179148	175916	213359	218116	179133	207675	211805	205517	168659	190846	154957	151943	200443	194611	125280	135831	139800	172513	181413	192856	167070	167489	180387	186327	170710	172082	157025	172023	151957	148700	208486	149256	197836	218765	210131	223538	154328	153319	217638	217422	157622	191037	162025
CPD1F-2	475596	450039	354285	297785	1.79661e+06	1.69518e+06	2.12475e+06	2.12501e+06	2.17798e+06	385552	581732	619577	504940	213791	530011	570884	617471	293110	625833	323894	363545	357833	2.16975e+06	357845	414113	406530	1.83974e+06	1.88387e+06	2.14813e+06	1.64949e+06	1.66526e+06	1628166	486280	1.21046e+06	453401	465372	653126	668558	401614	376148	520980	533534	382643	675092	1889840	1882090	1.79892e+06	1.80278e+06	458637
CPD0-1108	1	16693.6	86203.7	86048	1	1	1	11034.9	38230.2	30203.2	25108.6	11934.7	1	11992.9	19628.9	19104.5	1	1	1	1	1	1	1	1	21394.6	25894.1	1	1	17812.1	11972.7	11495.3	1	11946.1	12219.6	1	1	38432.3	24927.2	35423.3	42000.9	11092.1	1	15849.8	16243.8	17743.6	17931.3	22658.4	24387.8	17791
CPD-12207	1.13163e+06	1.41872e+06	918291	799539	798872	755520	1.36187e+06	1.24421e+06	982131	1.27608e+06	1.32283e+06	1.26787e+06	769887	1209890	831666	1.04934e+06	794117	780718	992562	1.12697e+06	1.32252e+06	1.22245e+06	1.52951e+06	927579	939820	914412	727733	709590	1.86423e+06	1.92514e+06	867588	818607	1131253	1102493	1.51958e+06	1.51472e+06	1025779	1.17086e+06	1.26069e+06	1.19645e+06	909282	944746	1.12713e+06	1.12072e+06	1762574	1.88935e+06	1.49944e+06	1.32217e+06	1.41259e+06
CPD-19432	164676	1	23060	17772.5	139016	12355.3	33565.2	10889.5	11507.4	11741.8	51209.3	48094.5	31602.8	31029.4	124607	129045	119116	120180	25586	26219.1	161305	160724	142034	129125	39585.5	37778.3	1	1	37502.8	43177.5	1	1	11123.3	11613.7	52242.3	63849.5	51013.3	48359	41806.8	55797.2	10180.4	183435	18321.2	24408.1	34311.3	38945.6	19703.6	19988.8	40037.4
CPD-12404	240970	226139	341811	343756	232759	228546	228434	208355	285199	270719	365458	350467	229291	213256	463406	416403	336149	320639	262414	264098	150417	153194	1	1	392945	396470	207161	204660	191790	191404	168102	176419	250601	286540	101521	115728	388451	428746	478844	453572	273873	268523	192266	187808	197949	201184	233091	219130	304558
CPD-12036	34484.1	28250.4	120541	58466.2	31242.9	25374.3	11323.8	10632.5	87292.1	143234	11354.3	54748.5	27887.2	35128.8	112440	40950.4	136432	1	107371	94086.8	121341	47631.2	73843.9	48693.8	142470	116026	25069.9	27443.5	48635.2	17255.3	25011.3	76269.2	171407	32163.5	12420.1	13230.6	78058.9	49288.2	35493	40604.7	10780.1	88134.1	93635.7	112098	77260.9	75137.5	48675.8	38610.9	45558.5
CPD-10540	17329.4	16791.6	31796.3	38608.3	1	1	24124.7	23321.3	1	1	63704.8	1	16556	1	1	1	16831.3	1	32713.7	1	1	1	1	1	1	57201.3	1	1	1	1	1	1	18329.6	15974.8	1	1	1	1	83835.8	78715.9	26167.2	31441.1	1	1	31417.7	31489.6	12161.2	10687.3	50090.8
XANTHOSINE-5-PHOSPHATE	1	1	1	16103.3	32974.6	43415.5	90891.9	89727.9	10327.8	10293	109180	116568	50379.8	49720.4	56415.8	46689.2	1	11128.1	75253.7	63876.5	107180	91054.6	169850	128077	61209.1	57670.6	70979.1	79323.7	146654	146885	136722	136872	11564.6	1	34437.6	40183.5	71993	65467.2	98349.6	96671.7	41484.1	38457.6	1	10379.7	257306	273664	126724	128261	229841
CPD-7173	17695.5	12545	32009.5	29311.1	16825.4	12090.9	29234.8	20700.9	29843.7	31810.4	35672.9	39579.4	37300.5	32248.4	38061.3	41936.9	25658.2	24568.1	29581.5	26452.1	16332.6	11366.2	18014.7	11240.4	37769.5	48944.8	23594.6	25075.4	30388.2	38328.4	20876.4	19463.4	54960.7	53711.8	1	1	40992.6	45923.2	43129.1	44638.6	24022.9	25776.9	25230.6	24104.5	28643.5	28576.8	36714.3	29220	45534.6
CPD-14428	17654.5	119682	1	167979	90906	101388	1	146112	154898	162632	133141	161943	144108	150823	146815	139667	107995	106976	1	1	1	80916.9	114059	102849	166096	171521	125958	124072	101994	158057	132045	123865	1	1	73433.4	69314	166938	164875	160289	168184	1	1	155187	1	171362	173545	163850	158728	201251
CPD0-889	3.48867e+06	368299	216306	1	110040	92546.3	387306	296556	1.94361e+06	3.20506e+06	1	3541690	2.32469e+06	2.24432e+06	4427380	477861	1.72802e+06	1.70485e+06	2.52812e+06	2104944	2335332	3061407	360941	391846	334073	3147788	474020	523993	397240	8681860	2.31969e+06	2.62016e+06	2.77034e+06	1.80677e+06	222081	2.39106e+06	328019	417650	406483	317755	255013	272645	218996	1	1	458391	237220	200038	390252
CPD1F-137	57275.8	1	1	42533.4	38230.2	40466.9	47679.8	47988.6	35495.5	37879.9	1	49422.4	46998.8	44116.2	1	1	45376	43544.1	1	1	1	31625.3	39318.5	1	53437	1	49832.9	42789.6	1	1	26155.1	29719.9	35393.5	32656.8	38562	41210.7	48888.9	55726.5	1	1	1	58332.8	34864.9	36039	43945.6	44542.6	43374.6	42515.8	56939.6
ALLYSINE	119621	153195	59495	68472.2	209487	206096	1	126759	43834.9	36699.7	52051.1	18908.5	72706.4	72030.4	63977.8	54599.9	72467.6	79450.9	88603.1	95164	231430	234990	129131	93368.1	77387.9	75345.1	70719.6	62092.6	31898.7	53583.2	1	69484.6	152812	149291	191310	177269	59839.8	60361.8	160384	172539	209804	198067	106007	108133	73546.1	38386.2	92631.8	115496	10694.8
CPD-16578	107909	114155	48887	56198.3	1	1	56650.1	50618.6	65019.5	72685.2	1	1	30353.5	30748.4	21719.3	17638	79010.4	79806.3	77286.6	62894.8	83674.6	75201.7	22962.2	10809.8	1	1	52353.7	63742.5	1	1	1	31062.9	122132	119618	81675.3	81383	1	1	1	1	99942.3	93348.7	130059	126066	96540	81578.8	10923.3	17171.5	1
HISTIDINOL	82421.9	1	48029.4	40769	34153.7	30515.8	68911	50639.6	35745.1	53503	11155	17731.6	22952.4	1	11055.3	11191.6	42979.4	33313.6	27258.5	46947	18023.4	11224.9	72484.8	22567.2	11555.8	31355	37654.6	32128.9	1	60190.5	10915.8	30118.7	23027.6	37374.2	47646.4	49195.1	11617.5	41785	64419.7	64429.8	47665.2	10697.3	10531.7	60086.7	1	53649.2	63445.6	10333.7	80757.2
CPD-8961	17035.7	24299.9	1	1	19707.6	18903.9	36895.7	30502.1	11426.8	11098.6	40573.5	31619.3	18305.3	18814.6	26435.4	19198.5	17790.4	17159.5	1	32907	1	1	1	1	52192.1	51903.9	16186.4	1	53453.2	44827.7	1	1	16828.4	17401.8	72123.9	1	1	1	29220.2	16841.2	45082.4	36206.5	18240.2	16109.4	62523.9	75101.1	29812.9	23902.9	1
OBTUSIFOLIOL	91454.4	107727	89217.9	103014	94956.6	85088.7	73679.8	69938.5	67669.1	67330.4	52733.6	60168.3	60890.7	50995.4	55010.6	65250	64860	59794.7	69380.6	58942.4	56332	73122.6	58414.3	55299.2	79544.1	71311.7	74853.4	69440.6	67116.8	65918.4	31046.5	40536.1	47071.1	58318.1	44056	53575.2	71719.9	79060.7	82696.7	81549.3	73843.5	86330.5	76315.3	97219	93446.2	103599	106912	93988.4	96749.9
CPD-10206	12004971	11936462	8783817	9143129	7343202	7241851	10027530	9832881	9186644	10355139	5.47293e+06	5.49813e+06	8407897	8399445	6778424	6669976	11067122	11401140	10011592	10257131	10886364	11430254	8379602	6.75094e+06	5.1361e+06	5.51105e+06	10618877	10688171	6.21155e+06	6.29332e+06	9025967	9314032	11966963	11905250	9979423	9938031	5.73657e+06	5.99034e+06	5717934	5525641	10586911	10625585	12977918	12586458	12001318	12095151	7167989	7017382	6.49833e+06
CPD-12572	164166	192629	129383	98915.4	70064.9	74039.1	140913	149262	153053	119130	29862	23890.6	78591.1	90839.3	96722.1	95887.3	194708	192886	167526	165943	186641	170059	71775.4	96739.6	33578.5	19690.8	130244	141409	40752.6	50501	128085	97080.3	202054	207664	145232	157512	67495.1	41728.1	30330.3	39027.4	151478	153622	184755	184628	190686	173484	76445.5	83122.6	63158.5
CPD-8727	27206.8	28339.6	17982.7	23536.8	32209.6	28462.5	20666.9	25773.8	19016	18035.6	19396.8	18342	10862.2	1	1	1	16493.7	11703.1	26792	27295	11313	10635.4	17924.4	24000.6	17310.7	11813.8	1	1	17273.5	23884.4	25498	20698.3	1	1	1	1	27419.9	38597.6	35477.8	34364.6	30738.3	35919.9	21209.9	25956.5	11752.7	24774.2	31243.7	32765.5	28690.6
CPD-16550	1	1	16344.8	1	1	1	46004.3	44377.1	1	1	1	1	1	16085.6	1	1	1	1	21888	22024.9	1	1	1	1	1	1	1	23029.2	56628	1	53665.4	42582.9	1	21230.1	1	1	1	1	1	1	23728.1	1	30684.7	15759.7	41994.5	51943.5	70783.3	59090.4	1
CPD-8141	84933.1	103760	97591.1	71898.2	156677	146517	35046.3	97729.4	118351	107552	40080.3	82079.4	72902.9	63457.8	223894	311549	132221	100004	114975	116045	128411	163251	139280	121321	169809	1	36738.8	16318	178801	123688	287612	317529	43485.8	86216.1	111632	91828.7	194558	177633	75820.2	69709.5	356994	171967	241367	243535	439745	635294	466735	474550	184693
THREOSE	224804	128030	55735.4	55955.2	87131.2	31756	82214.6	60122.1	64551	72786.2	82448.9	82607.6	67512.6	73151.7	75417	66004.5	70790.4	64415.5	73201.6	69810.4	61661.6	57102.7	70604.6	46734	79873.7	87218	63105.8	70106.6	94430.8	91186	74895.1	76146.1	85303.2	71825	55827.3	49857.3	83561.9	129760	89555.6	86462.6	25032.9	31804.8	110251	10990.1	45480.2	120567	143372	126909	197553
CPD-14816	160588	137491	92405.8	114229	95648.7	77666.2	68620.7	65172.9	79431.6	94606.1	96284	74413.7	79140.8	87907.4	80624.1	84063.5	41608.2	39413.4	53148.4	53363.6	137314	115386	137737	119526	77756.4	75597.2	87330.4	87840.4	75458.7	64230.9	40491.8	39509.9	71313.9	92675.4	66218.9	69727.2	60012.8	61940.6	1	1	83504.6	109708	114214	147993	111822	120504	80575.6	65067.9	87694.4
CPD-6224	152596	160519	423767	442813	214336	192978	82576.7	79892.5	262236	41243.4	10711.2	16826.2	125866	153019	67662.4	108296	44550.8	81069.3	109375	106556	416825	458372	52836.2	43998	46111	66013	51505	52028.3	130849	128878	61244.4	70195.1	58468.2	63393.5	33369.4	32253.4	73132.5	73375.4	76134.5	61450.1	92234.3	85813.9	16659.5	73059.3	115911	56975.1	66219.1	144684	56814.1
CPD-173	1.75154e+06	3.00403e+06	1	1.00183e+06	3.65502e+06	3.60125e+06	848555	1.57735e+06	750299	780784	984368	2.50521e+06	1.43849e+06	2128148	798163	846154	1.3319e+06	1.25359e+06	1.40354e+06	1.34005e+06	2.45731e+06	700503	1.3282e+06	658142	1	698211	1.34514e+06	1.85369e+06	1.28878e+06	2.10036e+06	916425	848511	1234975	748635	2.23441e+06	2.2799e+06	406173	1	917492	939934	1.83e+06	1006105	1587524	1.58137e+06	1.39353e+06	3.04739e+06	1.42129e+06	1.66489e+06	2.57535e+06
CPD-14486	1	448403	275066	233103	305351	114444	1	237861	176647	51796.5	110819	102335	11104.3	1	170506	41859.3	223228	229573	205782	216268	1	95438.7	1	172403	215396	191009	235095	1	171655	164069	67206.4	189402	48290.1	1	230174	80072.1	129485	115091	285445	260183	296550	180022	114269	126545	237586	1	101579	245179	256759
CPDQT-288	59729.6	58032.1	61907.3	66859.5	1	1	46927.2	45487.8	28163.8	29925.4	1	1	30240.7	29022.3	1	1	1	27375.5	30512.1	29510.6	38998.3	39328.6	1	1	65463.4	64900.7	1	69147.2	1	1	1	26966.1	1	41814.3	55055.7	52411.9	51732.6	59328.5	58061.5	60487.8	37575.5	39598.7	37115	37042.6	80199.4	88900.5	33962.8	33784.8	1
PREGNENOLONE	1.05215e+06	1.12063e+06	1.2786e+06	1.26864e+06	859779	913264	1.24687e+06	1.22207e+06	1.16479e+06	1.21327e+06	1257959	1.37584e+06	962780	999147	1.16327e+06	1.13535e+06	1.21427e+06	1.26008e+06	1.3274e+06	1.35289e+06	834134	874176	930928	854386	1.55796e+06	1.6044e+06	1.03755e+06	1.02529e+06	1.15812e+06	1.16439e+06	909819	852915	1.56802e+06	1.52779e+06	896411	908069	1.42526e+06	1468763	1.70694e+06	1.74372e+06	1.17765e+06	1238496	1.24641e+06	1.26204e+06	977792	977956	1.01003e+06	1.01014e+06	1.47306e+06
NARINGENIN-7-O-BETA-D-GLUCOSIDE	97381.8	123476	128515	125293	112767	111615	103977	100472	109447	96810.3	82546	104204	63454.1	59122.1	48336.1	53012.5	83980.9	77603.7	101089	104897	126167	128769	56796.6	50750.9	74077.4	73362.3	59772.4	60868.4	49726.1	52916.1	39985.8	46111.4	109338	110080	100681	84393.4	76756.8	73612.9	85305.7	94301	119451	129915	132575	134871	38085.7	39508.4	47989.6	50261.2	82157.6
CPD-9017	1	1	1	1	19732.5	25658.9	18885.2	12564.9	10382.5	15754.6	28271.5	22085.5	1	1	1	1	1	1	1	1	1	1	14452.6	1	1	1	1	1	25782	26865.4	1	1	31619.1	22771	12056.9	17458.7	10956	17623.6	20400.2	14192.9	1	1	1	1	12451.8	12539.3	1	1	34868.5
CPD0-1252	493811	501743	357942	333641	378313	397039	352604	313649	340590	366684	39575.3	120067	283680	261227	118702	108433	296576	313612	246229	276286	416540	405335	107507	32402.6	140035	95672.4	289795	253988	312843	279976	42541.7	33661.3	323060	324150	378591	404476	233362	283473	212465	240288	493234	477216	517172	524167	485283	664451	344070	353933	26005.6
CPD-17637	1	1	1	1	1	1	10823.1	15604.4	1	1	1	1	12135.5	16768.8	18225.3	17375.1	1	1	1	1	19449.8	17217	1	1	40957.2	33023.3	1	1	12081.9	17551.4	30045.3	28638.4	20707.2	1	60609.3	62082.9	25070.1	16568.2	1	1	1	13251.9	1	1	27441.5	26011.6	17254.8	17647.4	22037.6
CPD-14039	567678	592728	120429	114733	145741	798271	634926	813765	170551	158327	1.00691e+06	1.05555e+06	859866	898888	911452	1.02568e+06	120045	122884	174218	180593	608330	608288	458166	416352	826290	1.07049e+06	171058	149161	1.22285e+06	187175	182235	183588	602307	620776	640587	534160	1.03566e+06	988712	999305	1.04911e+06	823407	816504	621041	617599	965388	1.14621e+06	819593	750902	1.24818e+06
EHNA	31604.6	105283	99104.6	109831	17902.5	21476	70176	67882.4	92371.4	15938	1	1	1	1	43513.3	35058.4	116707	85056.1	22452.3	22311.6	16163.9	18092.4	1	1	87485.2	80744.6	1	1	1	1	1	1	119290	129255	19780.2	12124.7	29672.8	15859.9	16086.3	49494.6	20166.1	19452	114626	118880	1	1	1	1	10457.4
CPD-4941	2.60546e+06	2.37643e+06	1.47367e+06	1	2868688	3.29979e+06	1.1247e+06	1.13009e+06	1.48763e+06	1.51653e+06	636143	666119	2.55126e+06	2.50508e+06	1.12708e+06	1.17229e+06	1.28321e+06	1.32241e+06	1.99216e+06	1993911	1.58502e+06	1.55216e+06	1.11279e+06	1.03986e+06	1	1	1.38474e+06	1.25164e+06	1.74289e+06	1.80622e+06	2.26344e+06	2.24477e+06	1.96453e+06	1.95185e+06	3983418	4.10069e+06	1.81691e+06	1.85081e+06	1.64035e+06	1.7571e+06	2.82819e+06	2866981	2.00833e+06	2.00236e+06	1.03107e+06	1.02338e+06	2.50829e+06	2592218	1.12624e+06
CPD-8228	2.63494e+06	2.5898e+06	1	1	1.30729e+06	1.18009e+06	213783	226891	3.32784e+06	3448837	2.1504e+06	2.12626e+06	576107	522067	1	1	1.22867e+06	1.12333e+06	2.31607e+06	2.33554e+06	813840	864666	1.32207e+06	1.26217e+06	307328	306441	1.67396e+06	1.68942e+06	206591	205071	642116	674169	342767	389808	683386	687014	414834	469185	1	1	1	1	654584	653676	84290.6	90423.3	1.99417e+06	2.04499e+06	88669.9
BETA-L-ARABINOSE	1	16693.6	86203.7	86048	1	1	1	11034.9	38230.2	30203.2	25108.6	11934.7	1	11992.9	19628.9	19104.5	1	1	1	1	1	1	1	1	21394.6	25894.1	1	1	17812.1	11972.7	11495.3	1	11946.1	12219.6	1	1	38432.3	24927.2	35423.3	42000.9	11092.1	1	15849.8	16243.8	17743.6	17931.3	22658.4	24387.8	17791
CPD-9035	1.84511e+06	2.06416e+06	1.36268e+06	1.58472e+06	1.72463e+06	2.06954e+06	2139982	1.97069e+06	2.29679e+06	2.29314e+06	1.75025e+06	1.96748e+06	2.71759e+06	2.6966e+06	3.86561e+06	3.92214e+06	2386150	2.26794e+06	2.58614e+06	2.82684e+06	2.74596e+06	2.86268e+06	3580464	3377627	2.47343e+06	3.94714e+06	1837051	1943127	2415263	2.28558e+06	2.05246e+06	2.10931e+06	2.63348e+06	2.74097e+06	3023665	2.77669e+06	2.03148e+06	1.75755e+06	2.44088e+06	2.07708e+06	2.12049e+06	2.25091e+06	1.75155e+06	1.74586e+06	1.45554e+06	2242263	2.30741e+06	2.40559e+06	2.8267e+06
CPD-9639	1	1	16117.1	202774	33672.6	152494	40316.5	255435	113325	74802.5	207381	142481	78312.6	82647.5	420393	458037	345121	337414	371658	382633	19869.8	31871.3	31867.3	21915.1	393174	413217	27520.3	21379.4	433040	414396	479440	453192	1	87719.1	1	1	427435	444505	393062	415180	74430.7	54802.3	16020.3	1	379068	381292	30775.7	54016.1	538885
CPD-7842	1.04437e+06	1015921	908526	1.0259e+06	338608	322572	1.2971e+06	1.19581e+06	623213	706582	1.01238e+06	1.01339e+06	751229	721637	1104449	1.39127e+06	700388	665436	797738	698835	693421	721494	1.31266e+06	1.34539e+06	1214605	1.24889e+06	1708150	1.65707e+06	1.06436e+06	1.14349e+06	670066	736408	1.28493e+06	1.18106e+06	908142	965380	1.34535e+06	1.45007e+06	1.24507e+06	1.18768e+06	944855	970524	700889	662637	1329436	1358173	795229	711342	1.34687e+06
MYO-INOSITOL	1.84511e+06	2.3691e+06	1.35993e+06	1.27741e+06	2.01864e+06	2.06954e+06	2139982	2549203	2.29679e+06	2.29314e+06	1.72868e+06	1.9561e+06	2.71759e+06	2.68922e+06	4.73729e+06	1.8929e+06	2386150	2.26794e+06	2.58614e+06	2.82684e+06	2.74596e+06	2.86268e+06	2.27987e+06	2.13122e+06	1.6703e+06	2.55952e+06	1.57822e+06	1.56336e+06	2.40676e+06	2264626	2.05246e+06	2.10931e+06	1.63856e+06	2.74097e+06	3023665	2.77669e+06	2.03148e+06	1.75755e+06	1.77374e+06	2.07708e+06	2.12049e+06	2.16202e+06	1.75155e+06	1.74586e+06	1.45554e+06	3.05904e+06	2327760	2.4195e+06	2.09073e+06
CPD-466	345764	454862	10191.4	162157	607698	662364	266896	320004	420933	407511	412834	530350	38648.7	38327	99956.4	21583.9	173147	168148	268639	334208	58890	54871.9	81089.7	48496.5	146685	151292	110029	111728	380034	343509	183087	188702	106793	108885	139951	111597	517938	439996	192509	232749	211998	238064	133567	136446	37727.7	75570.4	442180	452715	415766
CPD-10536	439591	1.09099e+06	1.38134e+06	1.78404e+06	1.03491e+06	852060	964488	948431	853538	514548	566886	554692	520103	370817	634020	563205	360987	1.01261e+06	954495	961572	454761	498357	553628	528602	819852	808338	816911	860954	294127	288781	839514	1.01215e+06	593473	659339	254196	244584	766479	1.02746e+06	1.23075e+06	1.1327e+06	1.23789e+06	1.24886e+06	959290	1.05637e+06	816444	793715	826766	854951	848023
CPD-9929	30825.2	25651.9	1	17327.6	10559.9	1	20377.5	19314.9	11892.8	1	1	1	1	1	1	1	1	18299.8	18037.1	11781.8	1	1	1	1	1	1	17890.7	1	1	1	1	1	1	1	10986.4	1	1	1	19194	17687.3	27296.1	10926.7	1	1	12217.3	1	1	18121.3	17131.9
CPD0-1588	628198	691220	563473	774111	563058	357495	578331	536977	386319	464252	300747	299107	305075	455422	501787	536959	751410	572452	397538	428480	330132	347410	461119	339429	426975	469317	445866	434037	361672	371412	262331	289618	451556	276227	450681	449752	489701	531600	497596	506478	642554	690600	683546	676346	307818	327755	511537	472005	579729
CPD-4124	91454.4	107727	89217.9	103014	94956.6	85088.7	73679.8	69938.5	67669.1	67330.4	52733.6	60168.3	60890.7	50995.4	55010.6	65250	64860	59794.7	69380.6	58942.4	56332	73122.6	58414.3	55299.2	79544.1	71311.7	74853.4	69440.6	67116.8	65918.4	31046.5	40536.1	47071.1	58318.1	44056	53575.2	71719.9	79060.7	82696.7	81549.3	73843.5	86330.5	76315.3	97219	93446.2	103599	106912	93988.4	96749.9
PORPHYRIN-RING	202323	208367	1	177054	1	150975	131710	125553	1	139865	100361	1	1	1	1	128557	1	1	145819	37234.2	1	126334	18098.8	122169	1	1	115539	1	1	1	1	10891.4	22447	1	36859	1	138600	1	254158	259084	170150	184615	1	1	69630.2	67533.7	106640	1	1
CPD-692	1.0955e+06	1.11996e+06	1.13542e+06	1078629	1.90472e+06	1.82694e+06	1.76456e+06	1.55241e+06	1.42286e+06	1.52646e+06	1.28318e+06	1.44547e+06	1454512	1.44623e+06	1.51848e+06	1.33971e+06	1.12355e+06	1.08684e+06	1.46721e+06	1.38536e+06	1247576	1.34512e+06	1.46379e+06	1.12675e+06	1.6455e+06	1.61649e+06	2.29071e+06	2215069	3512843	3509809	1.5798e+06	1.70449e+06	1.24544e+06	1271972	1.04755e+06	1.06716e+06	1.85007e+06	1.82124e+06	1.3308e+06	1.2527e+06	1.15653e+06	1.30616e+06	1.06262e+06	1.06491e+06	2.57715e+06	2.46885e+06	1.71845e+06	1.71878e+06	2.05942e+06
2-AMINO-4-CARBOXYPYRIMIDINE	854954	847012	378220	1	1.55138e+06	1.73343e+06	633534	628814	825996	851506	1	334058	459114	526220	248806	1	427581	423766	856115	841642	1	394114	455465	391273	259054	251205	365645	375805	533453	545512	1	1	312457	304256	1.43116e+06	1.46209e+06	564096	1	1	435258	800990	860018	731329	741970	1	1	652227	663701	356760
CPD-4573	182073	176226	291624	301206	79729.8	68332.5	95839.6	93695	147842	139037	1	46208.1	58028.6	59204.2	140242	153753	169715	178619	146699	145508	108598	110520	97211.4	96935.7	166297	164093	47485.7	40526.9	95465.7	102204	19403.4	47260.1	223668	215370	56058.8	1	85723.7	86333.6	145111	132862	132139	130606	235779	237379	96913.7	102852	94891.9	97385	1
BETAINE_ALDEHYDE	180578	231865	245723	235069	232756	252538	199855	212259	221320	218428	160382	250074	161803	136491	170597	209507	191993	195127	192336	219415	160296	172874	183754	111326	219195	215548	212355	216648	222890	221373	179353	201083	189508	181428	151518	114353	230110	198431	212503	267903	268087	287047	227515	230731	275245	303383	252799	276384	291460
CPD-11234	553717	587331	485109	532301	283724	260666	532863	439525	378059	396729	219503	218922	243870	263717	456281	483589	462772	495224	408500	416220	310969	298158	374359	321361	354961	371076	427948	366540	298397	283107	246915	241076	295745	292727	421599	423443	397800	385548	597367	417025	588116	606622	426922	504452	257096	260758	370219	360193	397898
CPD-4902	317211	339085	402554	417097	1	1	151189	152082	1	1	1	115436	135621	123512	394040	428900	336126	337150	1	1	1	1	1	1	353132	350422	1	1	117425	1	1	1	142601	1	1	1	232778	247835	427338	1	426341	539691	1	1	1	1	307736	297433	127568
CPD-15977	31416.2	31393.2	28247.8	31182.2	25972.3	13453.5	23351.8	28485.5	18898.9	20116.7	27397.6	20794.5	21847.3	22396.6	20624.7	27452	23824.8	23903.5	17343.9	17382.9	30274.4	22835.2	21225.4	26111.2	20724.4	26802.7	27431.3	27869.2	19719.3	19669	19140	13699.6	17818.7	18671.1	21203.2	23415.7	26818.8	30028.3	27677.4	26161.7	23008.9	33930.2	32939.6	39465.6	38898.6	37506.4	37398.1	28954.8	30412
CPD-6646	15771.5	24142.1	39831	40061	52070.6	51920.9	56900.8	67777.2	71041.6	48796.3	93024.3	105416	62292.1	57330	78194.3	86049.9	41023.9	37737	55306.1	58253.4	36428.3	36764.1	45378.3	38991.7	39587.2	46319.8	61198.5	64118.6	98331.6	86201	60206.6	52905.7	38009.2	37425.3	17209.7	10460.9	55114.7	36426.9	49330.7	64801.8	60292.9	54010.5	1	15982.6	31253.1	71433.7	49967.1	59722.6	1
CPD-12635	4.69284e+06	4540681	4.22742e+06	4.52672e+06	4602386	4299542	4.29515e+06	1.64851e+06	3861171	1	3.74833e+06	3.76403e+06	3.75115e+06	3.49872e+06	3741223	3799131	3.75085e+06	3.51262e+06	917016	3.7905e+06	3.23757e+06	3.68218e+06	1.73833e+06	3566159	3.72814e+06	3.85451e+06	3617360	1.52149e+06	1461737	3.40266e+06	873600	2.19431e+06	1	3.42393e+06	3.42551e+06	3.48269e+06	3.95496e+06	1.43572e+06	4593052	4615776	4.48377e+06	4843161	5089767	5.06225e+06	4.86134e+06	4.86894e+06	4901549	1.93353e+06	4.68856e+06
CARBAMYUL-L-ASPARTATE	58753.6	1	16702.8	16533.8	18359.6	51648.1	61244.8	62512.9	55463.2	54355.1	36077.3	34864.1	61718.6	57102.1	40237.3	44705.4	51337.4	57852.2	53311.9	56087.3	44581.4	44336.3	56913	52003.1	16902.7	1	63686.6	64085.7	23544.8	31144.2	44012.2	10461.3	50163.4	57127.1	65399.7	67741.8	25459.4	11339.2	34016	16588.9	1	1	1	1	36943.9	1	1	1	50659.4
CPD-16700	107513	106503	108659	110258	176556	170044	155624	151367	134261	140820	101046	122366	130226	120360	141154	112625	100048	102016	120934	120621	119898	116545	132625	102560	151750	149038	199303	200781	316523	322697	154720	156797	117872	111916	89185.6	79808.7	168812	168769	119472	120701	76167.6	133454	101614	102670	241341	236226	157185	157912	189676
CPD-15473	187831	81522.9	122025	117502	122595	119324	116766	95981.9	100427	100140	54639.8	56162.6	79561.1	62817.9	79020.7	31020.2	106750	119309	70366.5	75068.5	184828	162306	86563.4	27144.9	84445.4	69566.1	100378	24090.8	52488.7	7930.38	31068.3	24691.8	47576.4	100071	154331	135965	70665.9	74137.4	18726.2	19389.3	258236	246453	441855	450143	153691	157480	90134.5	92951.2	30382.5
CPD-19463	164676	1	23060	17772.5	139016	12355.3	33565.2	10889.5	11507.4	11741.8	51209.3	48094.5	31602.8	31029.4	124607	129045	119116	120180	25586	26219.1	161305	160724	142034	129125	39585.5	37778.3	1	1	37502.8	43177.5	1	1	11123.3	11613.7	52242.3	63849.5	51013.3	48359	41806.8	55797.2	10180.4	183435	18321.2	24408.1	34311.3	38945.6	19703.6	19988.8	40037.4
CPD-7852	2.72487e+06	2575742	1648985	2.20428e+06	2.16175e+06	1.60817e+06	1.4832e+06	1.43013e+06	1.13249e+06	1.23595e+06	1331835	1.75228e+06	1.24794e+06	836112	845604	866014	1.47864e+06	1.39496e+06	1.37011e+06	1.49642e+06	1.07105e+06	1212794	2.00399e+06	1.81365e+06	1.17452e+06	1.76942e+06	1.34066e+06	1.43216e+06	1	1	1.36114e+06	1.36388e+06	1.25677e+06	1	1.20111e+06	763197	1.14104e+06	1.45447e+06	1.76183e+06	1.5389e+06	1	2403922	1	1	1493517	1.40525e+06	1.39646e+06	1.38113e+06	1.44031e+06
CPD-19443	394310	403471	416474	411421	401024	396886	391567	385210	348556	348861	348333	341201	314395	299298	302483	338922	350379	329351	327135	314207	318285	330725	311102	292118	309782	308166	313675	305731	251578	259741	256854	256969	272005	297799	248606	271689	286786	316118	314088	317053	336457	232106	375286	354687	332563	355009	322442	306070	299176
[truncated: 1,380 more rows]
[truncated: 20 more columns]

## Sheet: Table S4
Table S4. VIP-selected discriminating compounds from OPLS-DA modeling on Vitis vinifera L. leaf metabolic profile, following mycorrhizal-based biostimulant.
[truncated: 117 more rows]

[truncated: 3 more sheets: Table S5, Table S6, Table S7]
